# Supplementary material for: Disease-associated genotypes of the commensal skin bacterium Staphylococcus epidermidis
Source: Nat Commun. 2018 Nov 28;9:5034. doi: 10.1038/s41467-018-07368-7 (PMC6261936; doi:10.1038/s41467-018-07368-7)
Supplement: Supplementary file 4 — Supplementary Data 1 [file 41467_2018_7368_MOESM4_ESM.xlsx]

## Sheet: Sheet1
	Supplementary Data 1. List of 61 genes containing pathogenicity-associated 30-mers correlated with one of 4 in vitro secondary phenotype scores
	Correlated phenotype	Gene	Gene alias	Number of correlated k-mers mapping to gene	Present in same operon	Pangenome position start	Pangenome position end	Predicted product (RAST and COG)	COG/KEGG class description	Predicted pathogenicity island (PAI)	Predicted resistance gene
	Biofilm formation	SE0023	-	6		32031	32510	rRNA large subunit methyltransferase	Ribosome biogenesis [BR:sep03009]	SCCmec (various types)	-
	Biofilm formation	SE0101	-	30		97329	97913	Transposase and inactivated derivatives	Replication, recombination and repair	SCCmec (various types)	-
	Biofilm formation	SE0121	yycG	10		115361	116452	two-component sensor histidine kinase	Signal transduction mechanisms	-	-
	Biofilm formation	SE0128	-	40		123724	124206	DUF1541 domain-containing protein	Function unknown	SCCmec (S. haemolyticus JCSC1435)	-
	Biofilm formation	SE0275	hisA	12		273900	274604	1-(5-phosphoribosyl)-5-[(5- phosphoribosylamino)methylideneamino] imidazole-4-carboxamide isomerase	Amino acid transport and metabolism	-	-
	Biofilm formation	SE0281	geh-1	54		277291	279357	Triacylglycerol lipase (EC 3.1.1.3)	General function prediction only	-	-
	Biofilm formation	SE0307	rpoC	8		305361	308984	DNA-directed RNA polymerase, beta' subunit/160 kD subunit	Transcription	-	-
	Biofilm formation	SE1105	-	18		1116903	1117811	maltose ABC transporter permease	Carbohydrate transport and metabolism	-	-
	Biofilm formation	SE1128	ebh	2		1135472	1163791	Chromosome segregation ATPases	Cell cycle control, cell division, chromosome partitioning	-	-
	Biofilm formation	SE1459	pckA	70		1508774	1510366	Phosphoenolpyruvate carboxykinase (ATP)	Energy production and conversion	-	-
	Biofilm formation	SE2197	alp	86		2247709	2249178	alkaline phosphatase	Inorganic ion transport and metabolism	-	-
	Biofilm formation	SE2245	gap3	36		2304779	2305351	Homolog of a Streptococcus protein involved in Fap1 glycosylation, fimbrial formation and in vitro adhesion	Cell wall/membrane/envelope biogenesis	-	-
	Biofilm formation	SE2259	yfhI	1		2325709	2326884	Arabinose efflux permease	Carbohydrate transport and metabolism	-	-
	Biofilm formation	SE_p521	-	12		2541985	2542710	hypothetical protein	Function unknown	-	-
	Biofilm formation	id1001_2159	-	198		2650998	2651354	FIG01109476: hypothetical protein	Function unknown	-	-
	Biofilm formation	id1068_0108	icaA	1561		2998653	2999891	Polysaccharide intercellular adhesin (PIA) biosynthesis N-glycosyltransferase IcaA (EC 2.4.-.-)	Cell wall/membrane/envelope biogenesis	-	-
	Biofilm formation	id1091_1647	sasA	24		3086463	3088412	Predicted cell-wall-anchored protein SasA (LPXTG motif)	Translation, ribosomal structure and biogenesis	-	-
	IL-8 production in blood	SE0197	-	6		188759	189532	acetoin(diacetyl)reductase	Multiple classes	-	-
	IL-8 production in blood	SE0704	-	142		695710	695820	Glucose-6-phosphate 1-dehydrogenase	Carbohydrate transport and metabolism	-	-
	IL-8 production in blood	SE0705	G6PD	42		695903	696280	glucose-6-phosphate 1-dehydrogenase	Carbohydrate transport and metabolism	-	-
	IL-8 production in blood	SE0706	-	72	f	696399	696641	UVRA-like protein	Replication, recombination and repair	-	-
	IL-8 production in blood	SE0707	uvrA	106	f	696644	698656	exinuclease ABC subunit A	Replication, recombination and repair	-	-
	IL-8 production in blood	SE1632	sdrH	36		1686467	1687924	Ser-Asp rich fibrinogen-binding protein	Translation, ribosomal structure and biogenesis	-	-
	IL-8 production in blood	SE2201	-	12		2254074	2255411	Phage-related replication protein	General function prediction only	-	-
	IL-8 production in blood	id1001_0010	-	60		2579514	2579879	hypothetical protein	Function unknown	-	-
	Methicillin resistance	SE0004	gyrB	1		4948	6879	Type IIA topoisomerase (DNA gyrase/topo II, topoisomerase IV), B subunit	Replication, recombination and repair	-	-
	Methicillin resistance	SE0030	-	521	a	37624	38136	Uncharacterized protein conserved in bacteria	Function unknown	SCCmec (various types)	-
	Methicillin resistance	SE0031	-	95	a	38142	38453	hypothetical protein	Function unknown	SCCmec (various types)	-
	Methicillin resistance	SE0033	-	44	a	38540	38890	hypothetical protein	Function unknown	SCCmec (various types)	-
	Methicillin resistance & IL-8 production in blood	SE0036	ccrB	152		42441	44069	cassette chromosome recombinase B	Replication, recombination and repair	SCCmec (various types)	-
	Methicillin resistance	SE0050	-	2		55264	55467	Uncharacterized protein conserved in bacteria	Function unknown	SCCmec (various types)	-
	Methicillin resistance	SE0053	-	122	c	57343	57654	hypothetical protein	Function unknown	SCCmec (various types)	-
	Methicillin resistance	SE0055	-	18	c	57741	58091	hypothetical protein	Function unknown	SCCmec (various types)	-
	Methicillin resistance	SE0076	-	27		75779	77440	Transposase and inactivated derivatives	Replication, recombination and repair	SCCmec (various types)	-
	Methicillin resistance	SE0090	-	1		89170	89844	Transposase and inactivated derivatives	Replication, recombination and repair	SCCmec (various types)	-
	Methicillin resistance	SE0111	-	1		107041	107304	replication protein	Function unknown	-	-
	Methicillin resistance	SE1897	-	1		1933393	1934982	PTS system, maltose and glucose-specific IIC component (EC 2.7.1.69) / PTS system, maltose and glucose-specific IIB component (EC 2.7.1.69)	Carbohydrate transport and metabolism	-	-
	Methicillin resistance	id1067_0123	mecR1	965		2919567	2920553	Regulatory sensor-transducer, BlaR1/MecR1 family	Multiple classes	SCCmec (various types), second island	Yes
	Methicillin resistance	id1067_0124	mecA	3897		2920554	2922560	Cell division protein FtsI/penicillin-binding protein 2	Cell wall/membrane/envelope biogenesis	SCCmec (various types), second island	Yes
	Methicillin resistance	id1067_0125	maoC	401		2922561	2922989	possible acyl dehydratase MaoC	Lipid transport and metabolism	SCCmec (various types), second island	-
	Methicillin resistance	id1067_0126	-	715		2922990	2923733	Glycerophosphoryl diester phosphodiesterase (EC 3.1.4.46)	Energy production and conversion	SCCmec (various types), second island	-
	Methicillin resistance	id1067_0226	-	339		2923734	2923973	hypothetical protein	Function unknown	SCCmec (various types), second island	-
	Methicillin resistance	id1067_0227	-	1230		2923974	2925230	FIG01108167: hypothetical protein	Function unknown	SCCmec (various types), second island	-
	Cell toxicity	SE0102	arcC	1556	d	98013	98942	carbamate kinase	sep00220 Arginine biosynthesis	SCCmec (various types)	-
	Cell toxicity	SE0103	arcB-2	574	d	98962	99960	ornithine carbamoyltransferase	sep00220 Arginine biosynthesis	SCCmec (various types)	-
	Cell toxicity	SE0104	-	1327		99998	100687	cAMP-binding proteins - catabolite gene activator and regulatory subunit of cAMP-dependent protein kinases	Signal transduction mechanisms	-	-
	Cell toxicity	SE0105	arcD	2608	e	100729	102150	arginine/oirnithine antiporter	sep00220 Arginine biosynthesis	-	-
	Cell toxicity	SE0106	arcA	2187	e	102236	103471	arginine deiminase	sep00220 Arginine biosynthesis	-	-
	Cell toxicity	SE0107	argR	727		103740	104186	arginine repressor ArgR	sep00220 Arginine biosynthesis	-	-
	Cell toxicity	SE0108	-	1		105274	105441	type I restriction-modification system endonuclease	Function unknown	-	-
	Cell toxicity	SE0110	uspA	1		105713	106144	Universal stress protein UspA and related nucleotide-binding proteins	Signal transduction mechanisms	-	-
	Cell toxicity	SE0117	-	5		112049	112954	ABC transporter ATP-binding protein	Defense mechanisms	-	-
	Cell toxicity	SE0157	mqo-4	88		145948	147438	Malate:quinone oxidoreductase (EC 1.1.5.4)	General function prediction only	-	-
	Cell toxicity	SE0175	aap	68		164059	168468	accumulation-associated protein	Function unknown	-	-
	Cell toxicity	SE0673	-	192		661410	663233	lipopolysaccharide modification acyltransferase	Lipid transport and metabolism	-	-
	Cell toxicity	SE0818	-	118		812799	813233	Uncharacterized conserved protein	Function unknown	-	-
	Cell toxicity	SE0828	vsaC	10		819591	822074	lipoprotein VsaC	General function prediction only	-	-
	Cell toxicity	SE1311	aspS	8		1340173	1341939	aspartyl-tRNA synthetase	sep00970 Aminoacyl-tRNA biosynthesis	-	-
	Cell toxicity	SE1637	agrC	1		1690559	1691848	accessory gene regulator C	sep02024 Quorum sensing / sep_M00495 AgrC-AgrA (exoprotein synthesis) two-component regulatory system	-	-
	Cell toxicity	id1067_1493	-	2		2988831	2989199	Type I restriction-modification system, restriction subunit R (EC 3.1.21.3)	Function unknown	-	-
	Cell toxicity	id324_1262	-	4		3799068	3799259	Mobile element protein	Function unknown	-	-
