# Supplementary material for: Disease-associated genotypes of the commensal skin bacterium Staphylococcus epidermidis
Source: Nat Commun. 2018 Nov 28;9:5034. doi: 10.1038/s41467-018-07368-7 (PMC6261936; doi:10.1038/s41467-018-07368-7)
Supplement: Supplementary file 5 — Supplementary Data 2 [file 41467_2018_7368_MOESM5_ESM.xlsx]

## Sheet: Final_table
Supplementary Data 2. Isolates and genomes used in this study.
Identifier	Isolate name	Country of isolation	Year of isolation	Phylogenetic group	Sequence typea	Clonal complexb	GWAS technical replicate	Isolation Source	Population	Origin	Additional infection/isolation information	Reference
1043	Epi 02.1	Germany	2011	A	5	2	-	Prosthetic joint infection	Infection	Hospital	Hip endoprosthesis	BioProject: PRJNA382527
1046	Epi 11.1	Germany	2011	A	5	2	B	Prosthetic joint infection	Infection	Hospital	Hip endoprosthesis	BioProject: PRJNA382527
1047	Epi 12.1	Germany	2011	A	2	2	-	Prosthetic joint infection	Infection	Hospital	Hip endoprosthesis	BioProject: PRJNA382527
1052	Epi 34.1	Germany	2011	A	2	2	-	Prosthetic joint infection	Infection	Hospital	Hip endoprosthesis	BioProject: PRJNA382527
1053	Epi 39.1	Germany	2011	A	87	-	-	Prosthetic joint infection	Infection	Hospital	Hip endoprosthesis	BioProject: PRJNA382527
1055	Epi 49.1	Germany	2011	A	5	2	-	Prosthetic joint infection	Infection	Hospital	Knee endoprosthesis	BioProject: PRJNA382527
1056	Epi 53.1	Germany	2011	A	2	2	-	Prosthetic joint infection	Infection	Hospital	Hip endoprosthesis	BioProject: PRJNA382527
1057	Epi 59.1	Germany	2011	A	2	2	-	Prosthetic joint infection	Infection	Hospital	Knee endoprosthesis	BioProject: PRJNA382527
1058	Epi 64.1	Germany	2011	A	5	2	-	Prosthetic joint infection	Infection	Hospital	Hip endoprosthesis	BioProject: PRJNA382527
1059	Epi 66.1	Germany	2011	A	2	2	-	Prosthetic joint infection	Infection	Hospital	Upper ankle joint endoprosthesis	BioProject: PRJNA382527
1060	Epi 68.1	Germany	2011	A	2	2	-	Prosthetic joint infection	Infection	Hospital	Hip endoprosthesis	BioProject: PRJNA382527
1061	Epi 69.1	Germany	2011	A	2	2	-	Prosthetic joint infection	Infection	Hospital	Knee endoprosthesis	BioProject: PRJNA382527
1062	Epi 75.1	Germany	2011	A	59	2	B	Prosthetic joint infection	Infection	Hospital	Hip endoprosthesis	BioProject: PRJNA382527
1063	Epi 76.1	Germany	2011	A	297	-	-	Prosthetic joint infection	Infection	Hospital	Knee endoprosthesis	BioProject: PRJNA382527
1068	Epi111.1	Germany	2011	C	490	-	A	Bone infection	Infection	Hospital	Osteomyelitis without implant, pelvis	BioProject: PRJNA382527
1074	Epi 03.1	Germany	2011	A	88	2	A	Fracture fixation	Infection	Hospital	Fracture fixation, plate, tibia distal	BioProject: PRJNA382527
1075	Epi 05.1	Germany	2011	A	5	2	A	Fracture fixation	Infection	Hospital	Fracture fixation,plate, ulna	BioProject: PRJNA382527
1080	Epi 10.1	Germany	2011	A	5	2	-	Fracture fixation	Infection	Hospital	Fracture fixation, plate, knee	BioProject: PRJNA382527
1081	Epi 13.1	Germany	2011	A	2	2	-	Fracture fixation	Infection	Hospital	Fracture fixation, nail, tibia distal	BioProject: PRJNA382527
1082	Epi 15.1	Germany	2011	A	5	2	-	Fracture fixation	Infection	Hospital	Fracture fixation, Ligament reconstruction device, knee	BioProject: PRJNA382527
1083	Epi 16.1	Germany	2011	A	59	2	B	Fracture fixation	Infection	Hospital	Fracture fixation, plate, tibia proximal	BioProject: PRJNA382527
1084	Epi 17.1	Germany	2011	A	2	2	-	Fracture fixation	Infection	Hospital	Fracture fixation, external fixator, tibia	BioProject: PRJNA382527
1086	Epi 21.1	Germany	2011	A	384	-	B	Fracture fixation	Infection	Hospital	Fracture fixation, nail, tibia	BioProject: PRJNA382527
1087	Epi 22.1	Germany	2011	A	59	2	-	Fracture fixation	Infection	Hospital	Fracture fixation, plate, elbow	BioProject: PRJNA382527
1088	Epi 26.1	Germany	2011	A	528	-	B	Fracture fixation	Infection	Hospital	Fracture fixation, nail, tibia	BioProject: PRJNA382527
1089	Epi 27.1	Germany	2011	A	32	-	B	Fracture fixation	Infection	Hospital	Fracture fixation, K-wire, calcaneus	BioProject: PRJNA382527
1090	Epi 28.1	Germany	2011	A	n.d.	-	-	Fracture fixation	Infection	Hospital	Fracture fixation, screw, toe	BioProject: PRJNA382527
1091	Epi 30.1	Germany	2011	B	n.d.	-	A	Fracture fixation	Infection	Hospital	Fracture fixation, plate, ibia distal	BioProject: PRJNA382527
1092	Epi 31.1	Germany	2011	B	n.d.	-	A	Fracture fixation	Infection	Hospital	Fracture fixation, plate, tibia distal	BioProject: PRJNA382527
1093	Epi 33.1	Germany	2011	A	2	2	-	Fracture fixation	Infection	Hospital	Fracture fixation, screw, foot	BioProject: PRJNA382527
1094	Epi 35.1	Germany	2011	B	n.d.	-	-	Fracture fixation	Infection	Hospital	Fracture fixation, plate, tibia proximal	BioProject: PRJNA382527
1095	Epi 37.1	Germany	2011	A	5	2	-	Fracture fixation	Infection	Hospital	Fracture fixation, Internal fixation, thoracal spine	BioProject: PRJNA382527
1096	Epi 38.1	Germany	2011	A	5	2	-	Fracture fixation	Infection	Hospital	Fracture fixation, nail, tibia	BioProject: PRJNA382527
1097	Epi 41.1	Germany	2011	A	2	2	-	Fracture fixation	Infection	Hospital	Fracture fixation, K-wire, thumb	BioProject: PRJNA382527
1099	Epi 44.1	Germany	2011	A	2	2	-	Fracture fixation	Infection	Hospital	Fracture fixation, Ligament reconstruction device, shoulder	BioProject: PRJNA382527
1100	Epi 46.1	Germany	2011	A	73	2	A	Fracture fixation	Infection	Hospital	Fracture fixation, screw, foot	BioProject: PRJNA382527
1101	Epi 47.1	Germany	2011	A	87	-	-	Fracture fixation	Infection	Hospital	Fracture fixation, External fixator, pelvis	BioProject: PRJNA382527
1105	Epi 54.1	Germany	2011	A	130	-	A	Fracture fixation	Infection	Hospital	Fracture fixation, plate, toe	BioProject: PRJNA382527
1108	Epi 57.1	Germany	2011	A	23	2	-	Fracture fixation	Infection	Hospital	Fracture fixation, nail, femur midshaft	BioProject: PRJNA382527
1109	Epi 58.1	Germany	2011	A	23	2	-	Fracture fixation	Infection	Hospital	Fracture fixation, nail, femur distal	BioProject: PRJNA382527
1111	Epi 61.1	Germany	2011	A	5	2	-	Fracture fixation	Infection	Hospital	Fracture fixation, nail, tibia	BioProject: PRJNA382527
1114	Epi 65.1	Germany	2011	A	5	2	-	Fracture fixation	Infection	Hospital	Fracture fixation, plate, tibia distal	BioProject: PRJNA382527
1115	Epi 67.1	Germany	2011	C	n.d.	-	A	Fracture fixation	Infection	Hospital	Fracture fixation, nail, femur	BioProject: PRJNA382527
1116	Epi 70.1	Germany	2011	A	5	2	-	Fracture fixation	Infection	Hospital	Fracture fixation, nail, tibia	BioProject: PRJNA382527
1117	Epi 71.1	Germany	2011	B	n.d.	-	-	Fracture fixation	Infection	Hospital	Fracture fixation, plate, ulna	BioProject: PRJNA382527
1118	Epi 72.1	Germany	2011	A	184	2	B	Fracture fixation	Infection	Hospital	Fracture fixation, nail, femur	BioProject: PRJNA382527
1119	Epi 73.1	Germany	2011	A	130	-	-	Fracture fixation	Infection	Hospital	Fracture fixation, plate, calcaneus	BioProject: PRJNA382527
1120	Epi 74.1	Germany	2011	A	130	-	A	Fracture fixation	Infection	Hospital	Fracture fixation, nail, tibia distal	BioProject: PRJNA382527
1121	Epi 77.1	Germany	2011	A	57	2	A	Fracture fixation	Infection	Hospital	Fracture fixation, screw, lumbar spine	BioProject: PRJNA382527
1124	Epi 83.1	Germany	2011	A	2	2	-	Fracture fixation	Infection	Hospital	Fracture fixation, nail, femur proximal	BioProject: PRJNA382527
1125	Epi 84.1	Germany	2011	A	2	2	-	Fracture fixation	Infection	Hospital	Fracture fixation, plate, tibia distal	BioProject: PRJNA382527
1128	Epi 87.1	Germany	2011	A	n.d.	-	A	Fracture fixation	Infection	Hospital	Fracture fixation, plate, toe	BioProject: PRJNA382527
1129	Epi 88.1	Germany	2011	A	130	-	-	Fracture fixation	Infection	Hospital	Fracture fixation, screw, talus	BioProject: PRJNA382527
1132	Epi 91.1	Germany	2011	A	32	-	A	Fracture fixation	Infection	Hospital	Fracture fixation, nail, tibia distal	BioProject: PRJNA382527
1133	Epi 93.1	Germany	2011	A	23	2	-	Fracture fixation	Infection	Hospital	Fracture fixation, screw, calcaneus	BioProject: PRJNA382527
1134	Epi 95.1	Germany	2011	A	87	-	-	Fracture fixation	Infection	Hospital	Fracture fixation, plate, calcaneus	BioProject: PRJNA382527
1136	Epi 97.1	Germany	2011	A	87	-	-	Fracture fixation	Infection	Hospital	Fracture fixation, plate, tibia distal	BioProject: PRJNA382527
264	AGT24	Argentina	1997	A	23	2	-	Blood	Infection	Hospital	Hospital patient with bacteremia	Dryad (doi:10.5061/dryad.82jq4)
302	BUG37	Bulgaria	1997	C	19	-	B	Skin carriage	Asymptomatic carriage	Hospital	Skin adjacent to wound	Dryad (doi:10.5061/dryad.82jq4)
280	BUG46	Bulgaria	1997	A	189	-	B	other	Infection	Hospital	Isolated from hospital patient	Dryad (doi:10.5061/dryad.82jq4)
303	CV13	Cape Verde	1997	B	369	-	A	Nasal carriage	Asymptomatic carriage	Hospital	Isolated from hospital patient	Dryad (doi:10.5061/dryad.82jq4)
312	CV20	Cape Verde	1997	C	72	-	A	Nasal carriage	Asymptomatic carriage	Hospital	Isolated from hospital patient	Dryad (doi:10.5061/dryad.82jq4)
305	CV28	Cape Verde	1997	A	44	212	A	Nasal carriage	Asymptomatic carriage	Hospital	Isolated from hospital patient	Dryad (doi:10.5061/dryad.82jq4)
287	CV45	Cape Verde	1997	A	23	2	A	Nasal carriage	Asymptomatic carriage	Hospital	Isolated from hospital patient	Dryad (doi:10.5061/dryad.82jq4)
275	COB20	Columbia	1997	A	51	2	-	Other infection	Infection	Hospital	Urine of patient with UTI	Dryad (doi:10.5061/dryad.82jq4)
301	DEN110	Denmark	1998	B	66	66	A	Skin carriage	Asymptomatic carriage	Hospital	Isolated from hospital patient	Dryad (doi:10.5061/dryad.82jq4)
262	DEN61	Denmark	1997	A	22	2	A	Skin carriage	Asymptomatic carriage	Hospital	Skin adjacent to wound	Dryad (doi:10.5061/dryad.82jq4)
270	DEN107	Denmark	1998	A	40	2	-	Blood	Infection	Hospital	Hospital patient with bacteremia	Dryad (doi:10.5061/dryad.82jq4)
272	DEN116	Denmark	1998	A	215	-	-	Blood	Infection	Hospital	Hospital patient with bacteremia	Dryad (doi:10.5061/dryad.82jq4)
289	DEN161	Denmark	1998	A	35	2	A	Blood	Infection	Hospital	Hospital patient with bacteremia	Dryad (doi:10.5061/dryad.82jq4)
254	DEN178	Denmark	1998	A	5	2	B	Blood	Infection	Hospital	Hospital patient with bacteremia	Dryad (doi:10.5061/dryad.82jq4)
260	DEN185	Denmark	1998	A	21	2	-	Blood	Infection	Hospital	Hospital patient with bacteremia	Dryad (doi:10.5061/dryad.82jq4)
278	DEN189	Denmark	1998	A	55	2	-	Other infection	Infection	Hospital	Isolated from hospital patient	Dryad (doi:10.5061/dryad.82jq4)
248	DEN19	Denmark	1997	A	1	2	B	other	Infection	Hospital	Isolated from hospital patient	Dryad (doi:10.5061/dryad.82jq4)
252	DEN22	Denmark	1997	A	4	2	-	Blood	Infection	Hospital	Hospital patient with bacteremia	Dryad (doi:10.5061/dryad.82jq4)
296	DEN62	Denmark	1997	B	230	-	A	Blood	Infection	Hospital	Hospital patient with bacteremia	Dryad (doi:10.5061/dryad.82jq4)
311	DEN69	Denmark	1997	C	56	-	B	Blood	Infection	Hospital	Hospital patient with bacteremia	Dryad (doi:10.5061/dryad.82jq4)
261	DEN73	Denmark	1997	A	21	2	-	Blood	Infection	Hospital	Hospital patient with bacteremia	Dryad (doi:10.5061/dryad.82jq4)
257	DEN76	Denmark	1997	A	14	2	B	Blood	Infection	Hospital	Hospital patient with bacteremia	Dryad (doi:10.5061/dryad.82jq4)
274	MCO150	Denmark	1998	A	46	2	-	Blood	Infection	Hospital	Hospital patient with bacteremia	Dryad (doi:10.5061/dryad.82jq4)
285	GRE34	Greece	1998	A	69	2	-	Other infection	Infection	Hospital	Isolated from hospital patient	Dryad (doi:10.5061/dryad.82jq4)
288	GRE41	Greece	1998	A	83	2	B	other	Infection	Hospital	Isolated from hospital patient	Dryad (doi:10.5061/dryad.82jq4)
310	GRE53	Greece	1998	B	n.d.	-	-	Other infection	Infection	Hospital	Isolated from hospital patient	Dryad (doi:10.5061/dryad.82jq4)
265	HUR105	Hungary	1998	A	23	2	-	Other infection	Infection	Hospital	Isolated from hospital patient	Dryad (doi:10.5061/dryad.82jq4)
299	HUR51	Hungary	1997	B	n.d.	-	-	Wound	Infection	Hospital	Directly wound-associated in hospital patient	Dryad (doi:10.5061/dryad.82jq4)
273	ICE122	Iceland	1998	A	215	-	A	Skin carriage	Asymptomatic carriage	Hospital	Skin adjacent to wound	Dryad (doi:10.5061/dryad.82jq4)
249	ICE18	Iceland	1997	A	1	2	B	Skin carriage	Asymptomatic carriage	Hospital	Skin adjacent to wound	Dryad (doi:10.5061/dryad.82jq4)
256	ICE95	Iceland	1997	A	10	2	A	Skin carriage	Asymptomatic carriage	Hospital	Skin adjacent to wound	Dryad (doi:10.5061/dryad.82jq4)
259	ICE99	Iceland	1997	A	20	2	B	Skin carriage	Asymptomatic carriage	Hospital	Skin adjacent to wound	Dryad (doi:10.5061/dryad.82jq4)
276	ICE102	Iceland	1998	A	21	2	-	Wound	Infection	Hospital	Directly wound-associated in hospital patient	Dryad (doi:10.5061/dryad.82jq4)
293	ICE120	Iceland	1998	A	n.d.	-	-	Wound	Infection	Hospital	Directly wound-associated in hospital patient	Dryad (doi:10.5061/dryad.82jq4)
253	ICE192	Iceland	1998	A	5	2	-	Blood	Infection	Hospital	Hospital patient with bacteremia	Dryad (doi:10.5061/dryad.82jq4)
268	ICE21	Iceland	1997	A	n.d.	-	A	Wound	Infection	Hospital	Directly wound-associated in hospital patient	Dryad (doi:10.5061/dryad.82jq4)
269	ICE24	Iceland	1997	A	38	2	-	Wound	Infection	Hospital	Directly wound-associated in hospital patient	Dryad (doi:10.5061/dryad.82jq4)
266	ICE26	Iceland	1997	A	248	-	B	Blood	Infection	Hospital	Hospital patient with bacteremia	Dryad (doi:10.5061/dryad.82jq4)
250	ICE7	Iceland	1997	A	2	2	-	Blood	Infection	Hospital	Hospital patient with bacteremia	Dryad (doi:10.5061/dryad.82jq4)
271	ICE87	Iceland	1997	A	40	2	-	Wound	Infection	Hospital	Directly wound-associated in hospital patient	Dryad (doi:10.5061/dryad.82jq4)
255	ICE9	Iceland	1997	A	6	2	B	other	Infection	Hospital	Urine of patient with UTI	Dryad (doi:10.5061/dryad.82jq4)
309	ITL299	Italy	1997	A	32	-	B	Wound	Infection	Hospital	Directly wound-associated in hospital patient	Dryad (doi:10.5061/dryad.82jq4)
300	ITL34	Italy	1997	B	66	66	A	Wound	Infection	Hospital	Directly wound-associated in hospital patient	Dryad (doi:10.5061/dryad.82jq4)
277	JAP271	Japan	1998	A	n.d.	-	A	Other carriage	Asymptomatic carriage	Hospital	Urine of asymptomatic patient	Dryad (doi:10.5061/dryad.82jq4)
298	JAP263	Japan	1998	B	n.d.	-	-	Wound	Infection	Hospital	Directly wound-associated in hospital patient	Dryad (doi:10.5061/dryad.82jq4)
308	MEX35	Mexico	1996	B	n.d.	-	B	Catheter	Infection	Hospital	Isolated from hospital patient	Dryad (doi:10.5061/dryad.82jq4)
297	MEX37	Mexico	1996	B	n.d.	-	-	CSF	Infection	Hospital	Direct isolation	Dryad (doi:10.5061/dryad.82jq4)
283	MEX60	Mexico	1996	A	61	2	-	Catheter	Infection	Hospital	Isolated from hospital patient	Dryad (doi:10.5061/dryad.82jq4)
284	MEX61	Mexico	1996	A	61	2	A	Blood	Infection	Hospital	Hospital patient with bacteremia	Dryad (doi:10.5061/dryad.82jq4)
314	1076NL	Portugal	1998	A	307	-	B	Nasal carriage	Asymptomatic carriage	Community	-	Dryad (doi:10.5061/dryad.82jq4)
318	1243N	Portugal	1998	A	n.d.	-	-	Nasal carriage	Asymptomatic carriage	Community	-	Dryad (doi:10.5061/dryad.82jq4)
319	1290N	Portugal	1999	C	n.d.	-	-	Nasal carriage	Asymptomatic carriage	Community	-	Dryad (doi:10.5061/dryad.82jq4)
322	1340N	Portugal	1999	B	n.d.	-	B	Nasal carriage	Asymptomatic carriage	Community	-	Dryad (doi:10.5061/dryad.82jq4)
251	1347N	Portugal	1999	A	2	2	B	Nasal carriage	Asymptomatic carriage	Community	-	Dryad (doi:10.5061/dryad.82jq4)
320	1437N	Portugal	1999	B	n.d.	-	-	Nasal carriage	Asymptomatic carriage	Community	-	Dryad (doi:10.5061/dryad.82jq4)
321	1474N	Portugal	1999	B	n.d.	-	B	Nasal carriage	Asymptomatic carriage	Community	-	Dryad (doi:10.5061/dryad.82jq4)
315	148N	Portugal	1996	B	n.d.	-	-	Nasal carriage	Asymptomatic carriage	Community	-	Dryad (doi:10.5061/dryad.82jq4)
316	19N	Portugal	1996	B	n.d.	-	-	Nasal carriage	Asymptomatic carriage	Community	-	Dryad (doi:10.5061/dryad.82jq4)
324	56N	Portugal	1996	B	n.d.	-	A	Nasal carriage	Asymptomatic carriage	Community	-	Dryad (doi:10.5061/dryad.82jq4)
306	59N	Portugal	1996	A	212	212	B	Nasal carriage	Asymptomatic carriage	Community	-	Dryad (doi:10.5061/dryad.82jq4)
323	603N	Portugal	1997	B	n.d.	-	-	Nasal carriage	Asymptomatic carriage	Community	-	Dryad (doi:10.5061/dryad.82jq4)
317	612N1	Portugal	1997	A	n.d.	-	A	Nasal carriage	Asymptomatic carriage	Community	-	Dryad (doi:10.5061/dryad.82jq4)
295	619N1	Portugal	1997	A	184	2	-	Nasal carriage	Asymptomatic carriage	Community	-	Dryad (doi:10.5061/dryad.82jq4)
330	619N2	Portugal	1997	A	184	2	-	Nasal carriage	Asymptomatic carriage	Community	-	Dryad (doi:10.5061/dryad.82jq4)
325	675N1	Portugal	1997	B	n.d.	-	-	Nasal carriage	Asymptomatic carriage	Community	-	Dryad (doi:10.5061/dryad.82jq4)
326	676NR1	Portugal	1997	B	n.d.	-	-	Nasal carriage	Asymptomatic carriage	Community	-	Dryad (doi:10.5061/dryad.82jq4)
304	747N1	Portugal	1997	C	171	171	A	Nasal carriage	Asymptomatic carriage	Community	-	Dryad (doi:10.5061/dryad.82jq4)
327	790N	Portugal	1997	B	n.d.	-	-	Nasal carriage	Asymptomatic carriage	Community	-	Dryad (doi:10.5061/dryad.82jq4)
328	803NLR2	Portugal	1997	B	n.d.	-	-	Nasal carriage	Asymptomatic carriage	Community	-	Dryad (doi:10.5061/dryad.82jq4)
313	93N	Portugal	1996	B	329	-	-	Nasal carriage	Asymptomatic carriage	Community	-	Dryad (doi:10.5061/dryad.82jq4)
329	94N2B	Portugal	1996	B	328	-	A	Nasal carriage	Asymptomatic carriage	Community	-	Dryad (doi:10.5061/dryad.82jq4)
267	966N	Portugal	1998	A	35	2	A	Nasal carriage	Asymptomatic carriage	Community	-	Dryad (doi:10.5061/dryad.82jq4)
294	HFA6096	Portugal	2000	A	184	2	B	Nasal carriage	Asymptomatic carriage	Hospital	Isolated from hospital patient	Dryad (doi:10.5061/dryad.82jq4)
279	HFA6162	Portugal	2000	A	57	2	B	Nasal carriage	Asymptomatic carriage	Hospital	Isolated from hospital patient	Dryad (doi:10.5061/dryad.82jq4)
307	HFA6173B	Portugal	2000	B	n.d.	-	-	Nasal carriage	Asymptomatic carriage	Hospital	Isolated from hospital patient	Dryad (doi:10.5061/dryad.82jq4)
258	HFA6181	Portugal	2001	A	17	2	-	Nasal carriage	Asymptomatic carriage	Hospital	Isolated from hospital patient	Dryad (doi:10.5061/dryad.82jq4)
282	HFA6226	Portugal	2001	A	60	2	-	Nasal carriage	Asymptomatic carriage	Hospital	Isolated from hospital patient	Dryad (doi:10.5061/dryad.82jq4)
263	HFA6228	Portugal	2001	A	22	2	B	Nasal carriage	Asymptomatic carriage	Hospital	Isolated from hospital patient	Dryad (doi:10.5061/dryad.82jq4)
292	HFA6286	Portugal	2001	A	88	2	B	Nasal carriage	Asymptomatic carriage	Hospital	Isolated from hospital patient	Dryad (doi:10.5061/dryad.82jq4)
286	HFA6391	Portugal	2001	A	73	2	B	Nasal carriage	Asymptomatic carriage	Hospital	Isolated from hospital patient	Dryad (doi:10.5061/dryad.82jq4)
281	TAW60	Taiwan	1997	A	59	2	-	Other carriage	Asymptomatic carriage	Hospital	Sputum of asymptomatic patient	Dryad (doi:10.5061/dryad.82jq4)
290	TAW113	Taiwan	1997	A	85	2	A	Other infection	Infection	Hospital	Sputum of patient with respiratory disease	Dryad (doi:10.5061/dryad.82jq4)
291	URU23	Uruguay	1997	A	86	2	-	Other infection	Infection	Hospital	Urine of patient with UTI	Dryad (doi:10.5061/dryad.82jq4)
38	BCM-HMP0060	USA	2009	A	59	2	A	Skin carriage	Asymptomatic carriage	Community	Isolated from healthy volunteer	NCBI accession: ACHE00000000
93	W23144	USA	2009	B	290	-	-	Skin carriage	Asymptomatic carriage	Community	Isolated from healthy volunteer	NCBI accession: ACJC00000000
41	M23864:W2	USA	2009	A	5	2	B	Skin carriage	Asymptomatic carriage	Community	Isolated from healthy volunteer	NCBI accession: ADMU00000000
1	ATCC 12228	China	2003	A	8	-	A	Skin carriage	Asymptomatic carriage	Community	Isolated from healthy volunteer	NCBI accession: AE015929
71	NIHLM095	USA	2012	C	72	-	B	Skin carriage	Asymptomatic carriage	Community	Intergluteal cleft	NCBI accession: AKGI00000000
70	NIHLM088	USA	2012	A	184	2	-	Nasal carriage	Asymptomatic carriage	Community	Nare	NCBI accession: AKGJ00000000
69	NIHLM087	USA	2012	C	72	-	-	Nasal carriage	Asymptomatic carriage	Community	Nare	NCBI accession: AKGK00000000
68	NIHLM070	USA	2012	A	334	-	A	Skin carriage	Asymptomatic carriage	Community	Alar crease (nose surface)	NCBI accession: AKGL00000000
67	NIHLM067	USA	2012	A	333	-	B	Skin carriage	Asymptomatic carriage	Community	Axilla	NCBI accession: AKGM00000000
66	NIHLM061	USA	2012	B	332	-	-	Nasal carriage	Asymptomatic carriage	Community	Nare	NCBI accession: AKGN00000000
65	NIHLM057	USA	2012	B	331	-	A	Skin carriage	Asymptomatic carriage	Community	Occiput	NCBI accession: AKGO00000000
64	NIHLM053	USA	2012	B	331	-	-	Skin carriage	Asymptomatic carriage	Community	Hypothenar palm	NCBI accession: AKGP00000000
63	NIHLM049	USA	2012	A	330	-	-	Skin carriage	Asymptomatic carriage	Community	Intergluteal cleft	NCBI accession: AKGQ00000000
62	NIHLM040	USA	2012	C	170	-	-	Skin carriage	Asymptomatic carriage	Community	Retroauricular crease	NCBI accession: AKGR00000000
61	NIHLM039	USA	2012	A	73	2	-	Skin carriage	Asymptomatic carriage	Community	Retroauricular crease	NCBI accession: AKGS00000000
60	NIHLM037	USA	2012	B	329	-	-	Skin carriage	Asymptomatic carriage	Community	Glabella	NCBI accession: AKGT00000000
58	NIHLM023	USA	2012	B	328	-	-	Skin carriage	Asymptomatic carriage	Community	Interdigital toe site	NCBI accession: AKGU00000000
57	NIHLM021	USA	2012	A	327	-	-	Skin carriage	Asymptomatic carriage	Community	Axilla	NCBI accession: AKGV00000000
56	NIHLM020	USA	2012	A	7	-	-	Skin carriage	Asymptomatic carriage	Community	Axilla	NCBI accession: AKGW00000000
59	NIHLM031	USA	2012	B	326	-	-	Skin carriage	Asymptomatic carriage	Community	Plantar heel	NCBI accession: AKGX00000000
55	NIHLM018	USA	2012	A	20	2	-	Skin carriage	Asymptomatic carriage	Community	Isolated from healthy volunteer	NCBI accession: AKGY00000000
54	NIHLM015	USA	2012	B	325	-	B	Skin carriage	Asymptomatic carriage	Community	Manubrium	NCBI accession: AKGZ00000000
53	NIHLM008	USA	2012	A	324	-	A	Skin carriage	Asymptomatic carriage	Community	Alar crease (nose surface)	NCBI accession: AKHA00000000
52	NIHLM003	USA	2012	A	218	-	B	Skin carriage	Asymptomatic carriage	Community	Umbilicus	NCBI accession: AKHB00000000
51	NIHLM001	USA	2012	A	323	-	-	Skin carriage	Asymptomatic carriage	Community	Alar crease (nose surface)	NCBI accession: AKHC00000000
46	NIH05005	USA	2012	A	2	2	-	Blood	Infection	Hospital	Hospital patient with bacteremia	NCBI accession: AKHD00000000
44	NIH05001	USA	2012	A	2	2	-	Blood	Infection	Hospital	Hospital patient with bacteremia	NCBI accession: AKHE00000000
43	NIH04008	USA	2012	A	2	2	-	Blood	Infection	Hospital	Hospital patient with bacteremia	NCBI accession: AKHF00000000
50	NIH08001	USA	2012	A	5	2	-	Blood	Infection	Hospital	Hospital patient with bacteremia	NCBI accession: AKHG00000000
49	NIH06004	USA	2012	A	5	2	-	Blood	Infection	Hospital	Hospital patient with bacteremia	NCBI accession: AKHH00000000
45	NIH05003	USA	2012	A	7	-	B	Blood	Infection	Hospital	Hospital patient with bacteremia	NCBI accession: AKHI00000000
42	NIH04003	USA	2012	A	430	-	-	Blood	Infection	Hospital	Hospital patient with bacteremia	NCBI accession: AKHJ00000000
48	NIH051668	USA	2012	A	185	-	-	Other infection	Infection	Hospital	Lung	NCBI accession: AKHK00000000
47	NIH051475	USA	2012	A	89	2	-	Other infection	Infection	Hospital	Joint infection	NCBI accession: AKHL00000000
2	RP62A	USA	2005	A	10	2	A	Catheter	Infection	Hospital	Isolated from hospital patient	NCBI accession: CP000029
591	NA1	Germany	-	A	184	2	-	Nasal carriage	Asymptomatic carriage	Community	Nasal cavity	This Study
592	NA5	Germany	-	A	88	2	A	Nasal carriage	Asymptomatic carriage	Community	Nasal cavity	This Study
593	NA6	Germany	-	A	57	2	A	Nasal carriage	Asymptomatic carriage	Community	Nasal cavity	This Study
595	NA10	Germany	-	A	59	2	B	Nasal carriage	Asymptomatic carriage	Community	Nasal cavity	This Study
596	NA14	Germany	-	A	88	2	-	Nasal carriage	Asymptomatic carriage	Community	Nasal cavity	This Study
597	NA16	Germany	-	A	17	2	-	Nasal carriage	Asymptomatic carriage	Community	Nasal cavity	This Study
598	NA20	Germany	-	A	73	2	-	Nasal carriage	Asymptomatic carriage	Community	Nasal cavity	This Study
599	NA21	Germany	-	A	35	2	-	Nasal carriage	Asymptomatic carriage	Community	Nasal cavity	This Study
600	NA22	Germany	-	A	73	2	A	Nasal carriage	Asymptomatic carriage	Community	Nasal cavity	This Study
601	NA23	Germany	-	A	5	2	A	Nasal carriage	Asymptomatic carriage	Community	Nasal cavity	This Study
602	NA24	Germany	-	A	7	-	B	Nasal carriage	Asymptomatic carriage	Community	Nasal cavity	This Study
779	So 67	Germany	-	A	5	2	A	Nasal carriage	Asymptomatic carriage	Community	Nasal cavity	This Study
780	So 68-2	Germany	-	B	66	66	B	Nasal carriage	Asymptomatic carriage	Community	Nasal cavity	This Study
781	So 69	Germany	-	A	48	-	A	Nasal carriage	Asymptomatic carriage	Community	Nasal cavity	This Study
782	So 74-1	Germany	-	A	10	2	B	Other carriage	Asymptomatic carriage	Hospital	Stethoscope in operative room	This Study
423	1A	Germany	2001	C	171	171	B	Prosthetic joint infection	Infection	Hospital	Joint synovial fluid (direct isolation)	This Study
424	1B	Germany	2001	C	171	171	A	Prosthetic joint infection	Infection	Hospital	Intraoperative isolation	This Study
426	2B	Germany	2001	A	6	2	A	Prosthetic joint infection	Infection	Hospital	Intraoperative isolation	This Study
429	4A	Germany	2001	A	6	2	A	Prosthetic joint infection	Infection	Hospital	Joint synovial fluid (direct isolation)	This Study
433	7A	Germany	2001	A	2	2	-	Prosthetic joint infection	Infection	Hospital	Joint synovial fluid (direct isolation)	This Study
434	7B	Germany	2001	A	2	2	-	Prosthetic joint infection	Infection	Hospital	Intraoperative isolation	This Study
443	12A	Germany	2001	A	2	2	-	Prosthetic joint infection	Infection	Hospital	Joint synovial fluid (direct isolation)	This Study
444	12B	Germany	2002	A	2	2	A	Prosthetic joint infection	Infection	Hospital	Intraoperative isolation	This Study
445	13A	Germany	2001	A	59	2	-	Prosthetic joint infection	Infection	Hospital	Joint synovial fluid (direct isolation)	This Study
446	13B	Germany	2002	A	59	2	-	Prosthetic joint infection	Infection	Hospital	Intraoperative isolation	This Study
447	14A	Germany	2001	A	2	2	-	Prosthetic joint infection	Infection	Hospital	Joint synovial fluid (direct isolation)	This Study
448	14B	Germany	2002	A	2	2	-	Prosthetic joint infection	Infection	Hospital	Intraoperative isolation	This Study
453	17A	Germany	2002	A	23	2	A	Prosthetic joint infection	Infection	Hospital	Joint synovial fluid (direct isolation)	This Study
454	17B	Germany	2002	A	23	2	-	Prosthetic joint infection	Infection	Hospital	Intraoperative isolation	This Study
457	19A	Germany	2001	A	51	2	-	Prosthetic joint infection	Infection	Hospital	Joint synovial fluid (direct isolation)	This Study
458	19B	Germany	2002	A	51	2	-	Prosthetic joint infection	Infection	Hospital	Intraoperative isolation	This Study
463	23A	Germany	2001	A	89	2	-	Prosthetic joint infection	Infection	Hospital	Joint synovial fluid (direct isolation)	This Study
464	23B	Germany	2002	A	n.d.	-	-	Prosthetic joint infection	Infection	Hospital	Intraoperative isolation	This Study
467	25A	Germany	2002	C	n.d.	-	-	Prosthetic joint infection	Infection	Hospital	Joint synovial fluid (direct isolation)	This Study
468	25B	Germany	2002	C	n.d.	-	A	Prosthetic joint infection	Infection	Hospital	Intraoperative isolation	This Study
469	26A	Germany	2002	B	66	66	-	Prosthetic joint infection	Infection	Hospital	Joint synovial fluid (direct isolation)	This Study
470	26B	Germany	2002	B	66	66	B	Prosthetic joint infection	Infection	Hospital	Intraoperative isolation	This Study
473	28A	Germany	2002	A	59	2	-	Prosthetic joint infection	Infection	Hospital	Joint synovial fluid (direct isolation)	This Study
474	28B	Germany	2002	A	59	2	A	Prosthetic joint infection	Infection	Hospital	Intraoperative isolation	This Study
479	33A	Germany	2002	A	89	2	-	Prosthetic joint infection	Infection	Hospital	Joint synovial fluid (direct isolation)	This Study
480	33B	Germany	2002	A	89	2	-	Prosthetic joint infection	Infection	Hospital	Intraoperative isolation	This Study
482	35B	Germany	2002	A	22	2	-	Prosthetic joint infection	Infection	Hospital	Intraoperative isolation	This Study
483	36A	Germany	2001	A	217	-	-	Prosthetic joint infection	Infection	Hospital	Joint synovial fluid (direct isolation)	This Study
484	36B	Germany	2002	A	217	-	-	Prosthetic joint infection	Infection	Hospital	Intraoperative isolation	This Study
485	37B	Germany	2002	A	22	2	-	Prosthetic joint infection	Infection	Hospital	Joint synovial fluid (direct isolation)	This Study
486	37A	Germany	2002	A	22	2	-	Prosthetic joint infection	Infection	Hospital	Intraoperative isolation	This Study
487	38A	Germany	2001	A	5	2	-	Prosthetic joint infection	Infection	Hospital	Joint synovial fluid (direct isolation)	This Study
488	38B	Germany	2002	A	5	2	-	Prosthetic joint infection	Infection	Hospital	Intraoperative isolation	This Study
498	43B	Germany	2002	A	5	2	-	Prosthetic joint infection	Infection	Hospital	Intraoperative isolation	This Study
502	45B	Germany	2002	A	89	2	-	Prosthetic joint infection	Infection	Hospital	Intraoperative isolation	This Study
503	46A	Germany	2002	A	5	2	-	Prosthetic joint infection	Infection	Hospital	Intraoperative isolation	This Study
504	46B	Germany	2002	A	5	2	-	Prosthetic joint infection	Infection	Hospital	Intraoperative isolation	This Study
505	47A	Germany	2002	A	n.d.	-	A	Prosthetic joint infection	Infection	Hospital	Intraoperative isolation	This Study
506	47B	Germany	2002	A	n.d.	-	B	Prosthetic joint infection	Infection	Hospital	Intraoperative isolation	This Study
507	48A	Germany	2002	A	2	2	-	Prosthetic joint infection	Infection	Hospital	Intraoperative isolation	This Study
508	48B	Germany	2002	A	2	2	-	Prosthetic joint infection	Infection	Hospital	Intraoperative isolation	This Study
509	51A	Germany	2002	A	5	2	-	Prosthetic joint infection	Infection	Hospital	Intraoperative isolation	This Study
510	51B	Germany	2002	A	5	2	-	Prosthetic joint infection	Infection	Hospital	Intraoperative isolation	This Study
511	54A	Germany	2002	A	2	2	-	Prosthetic joint infection	Infection	Hospital	Intraoperative isolation	This Study
512	54B	Germany	2002	A	2	2	-	Prosthetic joint infection	Infection	Hospital	Intraoperative isolation	This Study
513	55A	Germany	2002	A	22	2	B	Prosthetic joint infection	Infection	Hospital	Intraoperative isolation	This Study
514	55B	Germany	2002	A	22	2	-	Prosthetic joint infection	Infection	Hospital	Intraoperative isolation	This Study
515	56A	Germany	2002	B	n.d.	-	A	Prosthetic joint infection	Infection	Hospital	Intraoperative isolation	This Study
516	56B	Germany	2002	B	n.d.	-	B	Prosthetic joint infection	Infection	Hospital	Intraoperative isolation	This Study
517	57A	Germany	2002	A	21	2	-	Prosthetic joint infection	Infection	Hospital	Intraoperative isolation	This Study
518	57B	Germany	2002	A	21	2	-	Prosthetic joint infection	Infection	Hospital	Intraoperative isolation	This Study
521	59A	Germany	2002	A	2	2	-	Prosthetic joint infection	Infection	Hospital	Joint synovial fluid (direct isolation)	This Study
522	59B	Germany	2002	A	2	2	-	Prosthetic joint infection	Infection	Hospital	Intraoperative isolation	This Study
523	60A	Germany	2002	A	89	2	-	Prosthetic joint infection	Infection	Hospital	Joint synovial fluid (direct isolation)	This Study
524	60B	Germany	2002	A	89	2	-	Prosthetic joint infection	Infection	Hospital	Intraoperative isolation	This Study
526	62B	Germany	2002	A	23	2	-	Prosthetic joint infection	Infection	Hospital	Intraoperative isolation	This Study
533	68A	Germany	2002	A	88	2	A	Prosthetic joint infection	Infection	Hospital	Joint synovial fluid (direct isolation)	This Study
534	68B	Germany	2002	A	88	2	B	Prosthetic joint infection	Infection	Hospital	Intraoperative isolation	This Study
538	70B	Germany	2002	A	2	2	-	Prosthetic joint infection	Infection	Hospital	Intraoperative isolation	This Study
542	73B	Germany	2003	A	5	2	-	Prosthetic joint infection	Infection	Hospital	Intraoperative isolation	This Study
543	74A	Germany	2002	A	297	-	A	Prosthetic joint infection	Infection	Hospital	Joint synovial fluid (direct isolation)	This Study
544	74B	Germany	2003	A	297	-	B	Prosthetic joint infection	Infection	Hospital	Intraoperative isolation	This Study
547	76A	Germany	2002	A	22	2	-	Prosthetic joint infection	Infection	Hospital	Joint synovial fluid (direct isolation)	This Study
548	76B	Germany	2003	A	22	2	-	Prosthetic joint infection	Infection	Hospital	Intraoperative isolation	This Study
551	78A	Germany	2003	A	5	2	-	Prosthetic joint infection	Infection	Hospital	Joint synovial fluid (direct isolation)	This Study
552	78B	Germany	2003	A	5	2	-	Prosthetic joint infection	Infection	Hospital	Intraoperative isolation	This Study
553	79A	Germany	2003	A	297	-	B	Prosthetic joint infection	Infection	Hospital	Joint synovial fluid (direct isolation)	This Study
554	79B	Germany	2003	A	297	-	-	Prosthetic joint infection	Infection	Hospital	Intraoperative isolation	This Study
557	81A	Germany	2003	A	2	2	-	Prosthetic joint infection	Infection	Hospital	Joint synovial fluid (direct isolation)	This Study
558	81B	Germany	2003	A	2	2	-	Prosthetic joint infection	Infection	Hospital	Intraoperative isolation	This Study
559	82A	Germany	2002	A	2	2	-	Prosthetic joint infection	Infection	Hospital	Joint synovial fluid (direct isolation)	This Study
560	82B	Germany	2003	A	2	2	-	Prosthetic joint infection	Infection	Hospital	Intraoperative isolation	This Study
561	83A	Germany	2003	A	59	2	-	Prosthetic joint infection	Infection	Hospital	Joint synovial fluid (direct isolation)	This Study
562	83B	Germany	2003	A	59	2	-	Prosthetic joint infection	Infection	Hospital	Intraoperative isolation	This Study
563	84A	Germany	2002	A	5	2	-	Prosthetic joint infection	Infection	Hospital	Joint synovial fluid (direct isolation)	This Study
564	84B	Germany	2003	A	5	2	-	Prosthetic joint infection	Infection	Hospital	Intraoperative isolation	This Study
565	85A	Germany	2002	A	59	2	-	Prosthetic joint infection	Infection	Hospital	Joint synovial fluid (direct isolation)	This Study
566	85B	Germany	2003	A	59	2	-	Prosthetic joint infection	Infection	Hospital	Intraoperative isolation	This Study
567	88A	Germany	2002	A	2	2	-	Prosthetic joint infection	Infection	Hospital	Joint synovial fluid (direct isolation)	This Study
568	88B	Germany	2003	A	2	2	-	Prosthetic joint infection	Infection	Hospital	Intraoperative isolation	This Study
576	97B	Germany	2003	A	168	-	-	Prosthetic joint infection	Infection	Hospital	Intraoperative isolation	This Study
579	99A	Germany	2003	A	10	2	-	Prosthetic joint infection	Infection	Hospital	Joint synovial fluid (direct isolation)	This Study
580	99B	Germany	2003	A	10	2	A	Prosthetic joint infection	Infection	Hospital	Intraoperative isolation	This Study
581	100A	Germany	2003	B	208	-	-	Prosthetic joint infection	Infection	Hospital	Joint synovial fluid (direct isolation)	This Study
582	100B	Germany	2003	B	208	-	-	Prosthetic joint infection	Infection	Hospital	Intraoperative isolation	This Study
583	101A	Germany	2003	A	59	2	-	Prosthetic joint infection	Infection	Hospital	Joint synovial fluid (direct isolation)	This Study
584	101B	Germany	2003	A	59	2	-	Prosthetic joint infection	Infection	Hospital	Intraoperative isolation	This Study
585	103A	Germany	2003	A	59	2	B	Prosthetic joint infection	Infection	Hospital	Joint synovial fluid (direct isolation)	This Study
586	103B	Germany	2003	A	59	2	A	Prosthetic joint infection	Infection	Hospital	Intraoperative isolation	This Study
587	104A	Germany	2003	A	48	-	-	Prosthetic joint infection	Infection	Hospital	Joint synovial fluid (direct isolation)	This Study
588	104B	Germany	2003	A	48	-	A	Prosthetic joint infection	Infection	Hospital	Intraoperative isolation	This Study
589	105A	Germany	2003	A	9	-	-	Prosthetic joint infection	Infection	Hospital	Joint synovial fluid (direct isolation)	This Study
590	105B	Germany	2003	A	9	-	A	Prosthetic joint infection	Infection	Hospital	Intraoperative isolation	This Study
615	8700/01 KH	Germany	2001	A	22	2	B	Catheter	Infection	Hospital	Isolated from hospital patient	This Study
616	8688/01 KH	Germany	2001	A	22	2	-	Catheter	Infection	Hospital	Isolated from hospital patient	This Study
617	9591/01 MT	Germany	2001	A	2	2	-	Catheter	Infection	Hospital	Isolated from hospital patient	This Study
618	9639/01 MT	Germany	2001	A	2	2	-	Catheter	Infection	Hospital	Isolated from hospital patient	This Study
619	9640/01 MT	Germany	2001	A	2	2	-	Catheter	Infection	Hospital	Isolated from hospital patient	This Study
620	5189/99 LG	Germany	1999	A	2	2	-	Catheter	Infection	Hospital	Isolated from hospital patient	This Study
621	5200/99 LG	Germany	1999	A	2	2	-	Catheter	Infection	Hospital	Isolated from hospital patient	This Study
622	6433/99 HH	Germany	1999	A	22	2	-	Catheter	Infection	Hospital	Isolated from hospital patient	This Study
623	6493/99 HH	Germany	1999	A	22	2	-	Catheter	Infection	Hospital	Isolated from hospital patient	This Study
624	6528/99 HH	Germany	1999	A	22	2	-	Catheter	Infection	Hospital	Isolated from hospital patient	This Study
625	9031/01 SK	Germany	2001	A	2	2	-	Catheter	Infection	Hospital	Isolated from hospital patient	This Study
626	9041/01SK	Germany	2001	A	2	2	-	Catheter	Infection	Hospital	Isolated from hospital patient	This Study
627	3917/99 LR	Germany	1999	A	2	2	-	Catheter	Infection	Hospital	Isolated from hospital patient	This Study
628	3957/99 LR	Germany	1999	A	2	2	-	Catheter	Infection	Hospital	Isolated from hospital patient	This Study
629	1562/00 TW	Germany	2000	A	22	2	-	Catheter	Infection	Hospital	Isolated from hospital patient	This Study
630	1588/00 TW	Germany	2000	A	22	2	A	Catheter	Infection	Hospital	Isolated from hospital patient	This Study
631	4796/00 BG	Germany	2000	A	2	2	-	Catheter	Infection	Hospital	Isolated from hospital patient	This Study
632	4721/00 BG	Germany	2000	A	2	2	-	Catheter	Infection	Hospital	Isolated from hospital patient	This Study
633	4768/00 BG	Germany	2000	A	2	2	-	Catheter	Infection	Hospital	Isolated from hospital patient	This Study
634	5172/02 PG	Germany	2002	A	n.d.	-	A	Catheter	Infection	Hospital	Isolated from hospital patient	This Study
635	5284/02 PG	Germany	2002	A	n.d.	-	B	Catheter	Infection	Hospital	Isolated from hospital patient	This Study
636	3628/99 ER	Germany	1999	A	2	2	-	Catheter	Infection	Hospital	Isolated from hospital patient	This Study
637	3641/99 ER	Germany	1999	A	2	2	-	Catheter	Infection	Hospital	Isolated from hospital patient	This Study
638	1451/02 SU	Germany	2002	A	2	2	-	Catheter	Infection	Hospital	Isolated from hospital patient	This Study
639	2154/02 SU	Germany	2002	A	2	2	-	Catheter	Infection	Hospital	Isolated from hospital patient	This Study
640	2183/02 SU	Germany	2002	A	2	2	-	Catheter	Infection	Hospital	Isolated from hospital patient	This Study
641	9169/01 SK	Germany	2001	A	2	2	-	Catheter	Infection	Hospital	Isolated from hospital patient	This Study
642	9170/01 SK	Germany	2001	A	2	2	-	Catheter	Infection	Hospital	Isolated from hospital patient	This Study
643	5019 MS	Germany	1998	A	2	2	-	Catheter	Infection	Hospital	Isolated from hospital patient	This Study
644	5044 MS	Germany	1998	A	2	2	-	Catheter	Infection	Hospital	Isolated from hospital patient	This Study
645	5060 MS	Germany	1998	A	2	2	-	Catheter	Infection	Hospital	Isolated from hospital patient	This Study
646	5020/98 GA	Germany	1998	A	2	2	-	Catheter	Infection	Hospital	Isolated from hospital patient	This Study
647	5021/98 GA	Germany	1998	A	2	2	-	Catheter	Infection	Hospital	Isolated from hospital patient	This Study
648	5045/98 GA	Germany	1998	A	2	2	-	Catheter	Infection	Hospital	Isolated from hospital patient	This Study
649	4363/02 DD	Germany	2001	A	2	2	-	Catheter	Infection	Hospital	Isolated from hospital patient	This Study
650	4390/02 DD	Germany	2001	A	2	2	-	Catheter	Infection	Hospital	Isolated from hospital patient	This Study
651	5481/01 DS	Germany	2001	A	5	2	-	Catheter	Infection	Hospital	Isolated from hospital patient	This Study
652	5524/01 DS	Germany	2001	A	5	2	-	Catheter	Infection	Hospital	Isolated from hospital patient	This Study
653	5525/01 DS	Germany	2001	A	5	2	-	Catheter	Infection	Hospital	Isolated from hospital patient	This Study
654	5548/02 DS	Germany	2001	A	5	2	-	Catheter	Infection	Hospital	Isolated from hospital patient	This Study
707	5179	Germany	-	A	10	2	B	Catheter	Infection	Hospital	Cerebrospinal fluid shunt	This Study
708	5179_R1	Germany	-	A	10	2	-	Catheter	Infection	Hospital	Cerebrospinal fluid shunt	This Study
798	1457	Germany	-	A	86	2	-	Catheter	Infection	Hospital	Isolated from hospital patient	This Study
799	1457_M10	Germany	-	A	86	2	-	Catheter	Infection	Hospital	Central venous catheter	This Study
800	8400	Germany	-	A	114	-	B	Blood	Infection	Hospital	Hospital patient with bacteremia	This Study
801	9142	Germany	-	A	2	2	-	Blood	Infection	Hospital	Hospital patient with bacteremia	This Study
709	1585	Germany	-	A	89	2	-	Catheter	Infection	Hospital	Port-catheter system	This Study
1044	Epi 04.1	Germany	2011	A	2	2	-	Prosthetic joint infection	Infection	Hospital	Knee endoprosthesis	This Study
1049	Epi 19.1	Germany	2011	A	2	2	-	Prosthetic joint infection	Infection	Hospital	Knee endoprosthesis	This Study
1050	Epi 23.1	Germany	2011	A	48	-	B	Prosthetic joint infection	Infection	Hospital	Femur endoprosthesis	This Study
1051	Epi 32.1	Germany	2011	A	2	2	-	Prosthetic joint infection	Infection	Hospital	Hip endoprosthesis	This Study
1054	Epi 42.1	Germany	2011	A	23	2	-	Prosthetic joint infection	Infection	Hospital	Knee endoprosthesis	This Study
1065	Epi 80.1	Germany	2011	A	2	2	-	Bone infection	Infection	Hospital	Osteomyelitis without implant, elbow	This Study
1066	Epi 25.1	Germany	2011	A	73	2	B	Bone infection	Infection	Hospital	Osteomyelitis without implant, tibia	This Study
1067	Epi 29.1	Germany	2011	A	5	2	A	Prosthetic joint infection	Infection	Hospital	Knee endoprosthesis	This Study
1070	Epi 45.1	Germany	2011	A	7	-	-	Bone infection	Infection	Hospital	Osteomyelitis without implant, thoracal spine	This Study
1071	Epi 51.1	Germany	2011	A	2	2	-	Bone infection	Infection	Hospital	Osteomyelitis without implant, knee	This Study
1072	Epi 98.1	Germany	2011	A	23	2	-	Fracture fixation	Infection	Hospital	Fracture fixation, plate, calcaneus	This Study
1073	Epi 01.1	Germany	2011	A	5	2	-	Fracture fixation	Infection	Hospital	Fracture fixation, plate, tibia distal	This Study
1076	Epi 08.1	Germany	2011	A	73	2	B	Fracture fixation	Infection	Hospital	Fracture fixation, screw, upper ankle joint	This Study
1078	Epi 06.1	Germany	2011	B	n.d.	-	-	Fracture fixation	Infection	Hospital	Fracture fixation, Ligament reconstruction device, femur	This Study
1079	Epi 07.1	Germany	2011	B	n.d.	-	B	Fracture fixation	Infection	Hospital	Fracture fixation, screw, tibia proximal	This Study
1085	Epi 20.1	Germany	2011	A	10	2	-	Fracture fixation	Infection	Hospital	Fracture fixation, plate, tibia	This Study
1102	Epi 48.1	Germany	2011	B	325	-	B	Fracture fixation	Infection	Hospital	Fracture fixation, plate, radius distal	This Study
1103	Epi 50.1	Germany	2011	A	130	-	B	Fracture fixation	Infection	Hospital	Fracture fixation, Internal fixator, lumbar spine	This Study
1104	Epi 52.1	Germany	2011	A	2	2	-	Fracture fixation	Infection	Hospital	Fracture fixation, plate, tibia distal	This Study
1106	Epi 55.1	Germany	2011	A	2	2	-	Fracture fixation	Infection	Hospital	Fracture fixation, plate, tibia distal	This Study
1107	Epi 56.1	Germany	2011	A	188	-	-	Fracture fixation	Infection	Hospital	Fracture fixation, plate, tibia proximal	This Study
1110	Epi 60.1	Germany	2011	A	2	2	-	Fracture fixation	Infection	Hospital	Fracture fixation, plate, tibia midshaft	This Study
1113	Epi 63.1	Germany	2011	B	n.d.	-	-	Fracture fixation	Infection	Hospital	Fracture fixation, plate, pelvis	This Study
1122	Epi 78.1	Germany	2011	C	n.d.	-	B	Fracture fixation	Infection	Hospital	Fracture fixation, plate, clavicle	This Study
1123	Epi 82.1	Germany	2011	A	5	2	-	Fracture fixation	Infection	Hospital	Fracture fixation, plate, radius	This Study
1127	Epi 86.1	Germany	2011	A	467	-	A	Fracture fixation	Infection	Hospital	Fracture fixation,plate, tibia midshaft	This Study
1131	Epi 90.1	Germany	2011	A	2	2	-	Fracture fixation	Infection	Hospital	Fracture fixation, nail, tibia distal	This Study
1135	Epi 96.1	Germany	2011	A	87	-	-	Fracture fixation	Infection	Hospital	Fracture fixation,plate, tibia distal	This Study
788	NAs14	UK	2013	A	60	2	-	Nasal carriage	Asymptomatic carriage	Community	Nasal cavity	This Study
790	NAs16	UK	2013	A	32	-	B	Nasal carriage	Asymptomatic carriage	Community	Nasal cavity	This Study
791	NAs17	UK	2013	A	5	2	-	Nasal carriage	Asymptomatic carriage	Community	Nasal cavity	This Study
793	NAs19	UK	2013	A	n.d.	-	-	Nasal carriage	Asymptomatic carriage	Community	Nasal cavity	This Study
796	NAs22	UK	2013	A	59	2	A	Nasal carriage	Asymptomatic carriage	Community	Nasal cavity	This Study
603	NAs1	UK	2013	A	n.d.	-	-	Nasal carriage	Asymptomatic carriage	Community	Nasal cavity	This Study
604	NAs2	UK	2013	A	184	2	-	Nasal carriage	Asymptomatic carriage	Community	Nasal cavity	This Study
605	NAs3	UK	2013	A	n.d.	-	A	Nasal carriage	Asymptomatic carriage	Community	Nasal cavity	This Study
606	NAs4	UK	2013	A	130	-	B	Nasal carriage	Asymptomatic carriage	Community	Nasal cavity	This Study
607	NAs5	UK	2013	A	297	-	B	Nasal carriage	Asymptomatic carriage	Community	Nasal cavity	This Study
608	NAs6	UK	2013	C	171	171	B	Nasal carriage	Asymptomatic carriage	Community	Nasal cavity	This Study
609	NAs7	UK	2013	A	73	2	-	Nasal carriage	Asymptomatic carriage	Community	Nasal cavity	This Study
610	NAs8	UK	2013	A	73	2	B	Nasal carriage	Asymptomatic carriage	Community	Nasal cavity	This Study
614	NAs12	UK	2013	A	14	2	-	Nasal carriage	Asymptomatic carriage	Community	Nasal cavity	This Study
784	1b	UK	2012	A	n.d.	-	B	Skin carriage	Asymptomatic carriage	Community	Axilla	This Study
952	5a	UK	2012	A	89	2	-	Skin carriage	Asymptomatic carriage	Community	Forearm	This Study
954	6b	UK	2012	A	5	2	B	Skin carriage	Asymptomatic carriage	Community	Axilla	This Study
961	9a	UK	2012	A	n.d.	-	A	Skin carriage	Asymptomatic carriage	Community	Axilla	This Study
963	12a	UK	2012	A	88	2	-	Skin carriage	Asymptomatic carriage	Community	Forearm	This Study
969	19a	UK	2012	A	130	-	A	Skin carriage	Asymptomatic carriage	Community	Retroauricular crease	This Study
970	20a	UK	2012	A	n.d.	-	-	Skin carriage	Asymptomatic carriage	Community	Retroauricular crease	This Study
973	21c	UK	2012	A	204	-	B	Skin carriage	Asymptomatic carriage	Community	Retroauricular crease	This Study
975	22b	UK	2012	A	n.d.	-	-	Skin carriage	Asymptomatic carriage	Community	Retroauricular crease	This Study
979	28b	UK	2012	A	59	2	B	Skin carriage	Asymptomatic carriage	Community	Retroauricular crease	This Study
981	29a	UK	2012	B	n.d.	-	-	Skin carriage	Asymptomatic carriage	Community	Retroauricular crease	This Study
983	31a	UK	2012	B	n.d.	-	-	Skin carriage	Asymptomatic carriage	Community	Retroauricular crease	This Study
984	31b	UK	2012	A	73	2	-	Skin carriage	Asymptomatic carriage	Community	Retroauricular crease	This Study
986	32b	UK	2012	A	190	-	A	Skin carriage	Asymptomatic carriage	Community	Axilla	This Study
988	33b	UK	2012	A	89	2	-	Skin carriage	Asymptomatic carriage	Community	Retroauricular crease	This Study
990	35a	UK	2012	A	32	-	A	Skin carriage	Asymptomatic carriage	Community	Retroauricular crease	This Study
994	37a	UK	2012	B	n.d.	-	-	Skin carriage	Asymptomatic carriage	Community	Retroauricular crease	This Study
995	37b	UK	2012	A	38	2	A	Skin carriage	Asymptomatic carriage	Community	Retroauricular crease	This Study
997	38b	UK	2012	A	48	-	B	Skin carriage	Asymptomatic carriage	Community	Retroauricular crease	This Study
1000	39b	UK	2012	A	14	2	B	Skin carriage	Asymptomatic carriage	Community	Forearm	This Study
1001	40a	UK	2012	A	130	-	A	Skin carriage	Asymptomatic carriage	Community	Retroauricular crease	This Study
1003	41a	UK	2012	A	73	2	-	Skin carriage	Asymptomatic carriage	Community	Retroauricular crease	This Study
1004	41b	UK	2012	A	59	2	B	Skin carriage	Asymptomatic carriage	Community	Retroauricular crease	This Study
1005	42a	UK	2012	A	n.d.	-	A	Skin carriage	Asymptomatic carriage	Community	Retroauricular crease	This Study
1007	43a	UK	2012	A	188	-	-	Skin carriage	Asymptomatic carriage	Community	Retroauricular crease	This Study
1008	43b	UK	2012	A	n.d.	-	-	Skin carriage	Asymptomatic carriage	Community	Retroauricular crease	This Study
1011	46c	UK	2012	A	73	2	-	Skin carriage	Asymptomatic carriage	Community	Retroauricular crease	This Study
1015	48a	UK	2012	A	73	2	B	Skin carriage	Asymptomatic carriage	Community	Retroauricular crease	This Study
1016	49a	UK	2012	A	378	-	-	Skin carriage	Asymptomatic carriage	Community	Axilla	This Study
1018	50a	UK	2012	A	153	-	B	Skin carriage	Asymptomatic carriage	Community	Retroauricular crease	This Study
1019	50b	UK	2012	A	14	2	-	Skin carriage	Asymptomatic carriage	Community	Retroauricular crease	This Study
1020	51a	UK	2012	B	n.d.	-	-	Skin carriage	Asymptomatic carriage	Community	Retroauricular crease	This Study
1021	51b	UK	2012	C	19	-	A	Skin carriage	Asymptomatic carriage	Community	Retroauricular crease	This Study
1022	52a	UK	2012	A	32	-	B	Skin carriage	Asymptomatic carriage	Community	Axilla	This Study
1025	53b	UK	2012	B	n.d.	-	-	Skin carriage	Asymptomatic carriage	Community	Retroauricular crease	This Study
1027	54	UK	2012	B	n.d.	-	-	Skin carriage	Asymptomatic carriage	Community	Retroauricular crease	This Study
1028	55a	UK	2012	B	325	-	-	Skin carriage	Asymptomatic carriage	Community	Retroauricular crease	This Study
1031	56a	UK	2012	A	n.d.	-	A	Skin carriage	Asymptomatic carriage	Community	Retroauricular crease	This Study
1032	56b	UK	2012	A	153	-	A	Skin carriage	Asymptomatic carriage	Community	Retroauricular crease	This Study
1034	57a	UK	2012	A	73	2	-	Skin carriage	Asymptomatic carriage	Community	Isolated from healthy volunteer	This Study
1036	57 c	UK	2012	C	19	-	A	Skin carriage	Asymptomatic carriage	Community	Isolated from healthy volunteer	This Study
1037	58	UK	2012	A	54	2	-	Skin carriage	Asymptomatic carriage	Community	Retroauricular crease	This Study
1038	59a	UK	2012	B	n.d.	-	B	Skin carriage	Asymptomatic carriage	Community	Groin	This Study
a. Sequence types determined using the built-in MLST function of BIGSdb, linked with pubMLST databases. Lack of information denotes the possible truncation of a corresponding MLST locus at the end of a contig.
b. Clonal complexes defined by eBURST on and S. epidermidis MLST.net databases (as accessed on June 2014)
