# Supplementary material for: Disease-associated genotypes of the commensal skin bacterium Staphylococcus epidermidis
Source: Nat Commun. 2018 Nov 28;9:5034. doi: 10.1038/s41467-018-07368-7 (PMC6261936; doi:10.1038/s41467-018-07368-7)
Supplement: Supplementary file 6 — Supplementary Data 3 [file 41467_2018_7368_MOESM6_ESM.xlsx]

## Sheet: Final table
Supplementary Data 3. List of 636 genes associated with infection in S. epidermidis
				WebMGA	WebMGA	Using PAIFinder (http://www.paidb.re.kr/pai_finder.php?m=f)	Using PAIFinder (http://www.paidb.re.kr/pai_finder.php?m=f)	Average replicate 1 and replicate 2	Average maximum score for a kmer in replicate 1	Average maximum score for a kmer in replicate 2
Gene ID	Gene Name	Pangenome position start	Pangenome position end	Predicted product (RAST and COG)	Predicted COG class	Predicted pathogenicity island (PAI)	Predicted resistance gene	Average association score	Score (replicate 1)	Score (replicate 2)	Total number of kmers mapped to gene/alleles	Number of alleles containing associated kmers	Number of alleles in dataset
id1001_1081	mobE	2621964	2622902	Plasmid recombination, MobE mobilization protein				27	26	28	1454	2	2
SE_p608		2547178	2548002	replication protein	Replication, recombination and repair			25	24	26	2803	19	26
SE0037	ccrA	44091	45440	cassette chromosome recombinase A	Replication, recombination and repair	SCCmec (various types)		22	20	24	2896	15	22
SE0038		45674	47467	Superfamily II helicase and inactivated derivatives	Replication, recombination and repair	SCCmec (various types)		21	20	22	3440	11	25
SE_p609		2548003	2548614	Predicted transcriptional regulators	Transcription			21	18	24	1678	4	7
id1001_1086		2624025	2624477	hypothetical protein				20	18	22	1279	15	24
SE0058		61765	62346	hypothetical protein		SCCmec (various types)		19	16	22	2	2	3
SE_p205		2504854	2505237	mobilization protein				19	18	20	171	4	4
SE_p603		2544568	2544954	mobilization protein				19	18	20	463	8	9
SEA0027		2566930	2567325	mobilization protein		vSe1/φSPβ/SCCpbp4 (S. epidermidis)		19	18	20	66	3	6
SE0036	ccrB	42441	44069	cassette chromosome recombinase B	Replication, recombination and repair	SCCmec (various types)		18	16	20	1587	12	21
SE0033		38540	38890	hypothetical protein		SCCmec (various types)		17	16	18	720	4	6
SE0053		57343	57654	hypothetical protein		SCCmec (various types)		17	18	16	335	11	17
SE0055		57741	58091	hypothetical protein		SCCmec (various types)		17	16	18	47	4	17
SE_p522		2542711	2543571	replication protein				17	18	16	70	6	9
SE_p610		2548615	2548812	hypothetical protein				17	12	22	140	1	1
SE_p611		2548813	2548986	hypothetical protein				17	12	22	119	1	1
id1001_1083		2622903	2623469	Signal peptidase I (EC 3.4.21.89)	Intracellular trafficking, secretion, and vesicular transport			17	14	20	986	5	10
id1067_0124	mecA	2920554	2922560	Cell division protein FtsI/penicillin-binding protein 2	Cell wall/membrane/envelope biogenesis	SCCmec (various types), second island	Yes	17	16	18	5935	3	4
id268_0008		3359043	3359525	Replication initiator protein				17	18	16	42	1	3
SE0090		89170	89844	Transposase and inactivated derivatives	Replication, recombination and repair	SCCmec (various types)		16	16	16	144	5	37
SE2153		2199054	2199203	transposase				16	10	22	66	4	8
id1001_0181		2583627	2583902	Glutaredoxin and related proteins	Posttranslational modification, protein turnover, chaperones			16	16	16	716	3	3
id1067_0123	mecR1	2919567	2920553	Regulatory sensor-transducer, BlaR1/MecR1 family	Multiple classes	SCCmec (various types), second island	Yes	16	16	16	1916	1	1
id1074_1993		3059319	3060491	Transposase and inactivated derivatives	Replication, recombination and repair	φSPβ (S. epidermidis RP62A)		16	16	16	2288	1	1
SE0023		32031	32510	rRNA large subunit methyltransferase	Function unknown	SCCmec (various types)		15	14	16	405	9	39
SE0030		37624	38136	Uncharacterized protein conserved in bacteria	Function unknown	SCCmec (various types)		15	14	16	595	13	37
SE0103	arcB-2	98962	99960	ornithine carbamoyltransferase	Amino acid transport and metabolism	SCCmec (various types)		15	16	14	2737	3	9
SE0120		114705	115373	response regulator	Multiple classes			15	16	14	792	8	18
SE0129		124678	126006	Zn-dependent hydrolases, including glyoxylases	General function prediction only	SCCmec (S. haemolyticus JCSC1435)	Yes	15	18	12	1152	6	19
SE_p607		2546977	2547177	hypothetical protein				15	14	16	111	6	12
SEA0003	blaZ-1	2550370	2551215	Beta-lactamase class A	Defense mechanisms	vSe1/φSPβ/SCCpbp4 (S. epidermidis)	Yes	15	14	16	1616	9	9
id1001_2175		2656863	2657141	hypothetical protein				15	16	14	327	5	13
id1001_2181		2657310	2657858	Site-specific recombinases, DNA invertase Pin homologs	Replication, recombination and repair			15	16	14	867	10	16
SE0031		38142	38453	hypothetical protein		SCCmec (various types)		14	16	12	170	2	8
SE0069		68808	69965	hypothetical protein		SCCmec (various types)		14	12	16	1	1	4
SE0076		75779	77440	Transposase and inactivated derivatives	Replication, recombination and repair	SCCmec (various types)		14	16	12	2765	5	5
SE0107	argR	103740	104186	arginine repressor ArgR	Transcription			14	12	16	1212	3	5
SE0115	pqqE	111343	111738	coenzyme PQQ synthesis protein E	General function prediction only			14	12	16	309	4	4
SE_p602	tagG	2543767	2544567	Teichoic acid translocation permease protein TagG	Multiple classes			14	16	12	12	1	5
SE_p606		2546167	2546976	mobilization protein				14	14	14	362	4	4
SEA0022		2563642	2564286	truncated replication protein	Replication, recombination and repair	vSe1/φSPβ/SCCpbp4 (S. epidermidis)		14	16	12	6	1	3
SEA0030		2568544	2569350	mobilization protein		vSe1/φSPβ/SCCpbp4 (S. epidermidis)		14	14	14	29	1	1
id2_1533		2574670	2576144	Small Subunit Ribosomal RNA; ssuRNA; SSU rRNA				14	18	10	252	4	12
id1001_0179		2582196	2582684	hypothetical protein				14	10	18	180	2	7
id1001_0180	czcD	2582685	2583626	Cobalt-zinc-cadmium resistance protein CzcD	Inorganic ion transport and metabolism			14	10	18	261	2	2
id1001_0186		2587224	2587751	Acetyltransferases, including N-acetylases of ribosomal proteins	Translation, ribosomal structure and biogenesis			14	14	14	1470	2	2
id1001_0194		2590371	2590559	Plasmid rolling circle replication initiator protein and truncated derivatives	Replication, recombination and repair			14	14	14	521	6	9
id1001_0203		2594106	2595572	ATPase components of ABC transporters with duplicated ATPase domains	General function prediction only			14	8	20	3468	2	3
id1001_2173		2655732	2656463	ATPase involved in DNA repair				14	16	12	693	7	11
id1001_2184		2659548	2660273	Transposase and inactivated derivatives	Replication, recombination and repair			14	12	16	328	6	6
id1001_2209		2671215	2673257	bacteriocin immunity protein	Function unknown			14	10	18	1272	5	10
id1067_0125	maoC	2922561	2922989	possible acyl dehydratase MaoC	Lipid transport and metabolism	SCCmec (various types), second island		14	12	16	801	1	1
id1067_0126		2922990	2923733	Glycerophosphoryl diester phosphodiesterase (EC 3.1.4.46)	Energy production and conversion	SCCmec (various types), second island		14	12	16	1430	1	1
id1074_0268	aacA	3040104	3041543	6'-aminoglycoside N-acetyltransferase (EC 2.3.1.-) (AAC(6')) / 2''-aminoglycoside phosphotransferase (EC 2.7.1.-)	Translation, ribosomal structure and biogenesis	φSPβ (S. epidermidis RP62A)	Yes	14	12	16	4261	2	2
id1075_0004		3064542	3064967	hypothetical protein				14	12	16	108	1	1
id1092_0129		3107100	3107867	hypothetical protein				14	14	14	241	6	11
SE0004	gyrB	4948	6879	Type IIA topoisomerase (DNA gyrase/topo II, topoisomerase IV), B subunit	Replication, recombination and repair			13	10	16	90	3	21
SE0020	yycH	27431	28777	Uncharacterized protein conserved in bacteria	Function unknown			13	14	12	579	9	34
SE0114		110268	111083	hypothetical protein				13	14	12	179	5	11
SE0127		122271	123704	Putative multicopper oxidases	Secondary metabolites biosynthesis, transport and catabolism	SCCmec (S. haemolyticus JCSC1435)	Yes	13	14	12	3510	6	15
SE0282		280023	281036	tansposase	Replication, recombination and repair			13	14	12	42	1	1
SE1013		1018572	1019171	IS605/IS200-like transposase	Replication, recombination and repair			13	14	12	92	1	1
SE1106		1117815	1119509	ABC transporter membrane spanning protein	Carbohydrate transport and metabolism			13	12	14	1743	5	15
SE1292		1320239	1320838	IS605/IS200-like transposase	Replication, recombination and repair			13	18	8	141	4	7
SE2395		2470982	2475883	Ser-Asp rich fibrinogen-binding,bone sialoprotein-binding protein	General function prediction only			13	14	12	1429	4	4
SE_p605		2545156	2546166	mobilization protein				13	12	14	664	7	9
SEA0004	blaR1-1	2551216	2552973	regulatory protein BlaR1	Multiple classes	vSe1/φSPβ/SCCpbp4 (S. epidermidis)	Yes	13	14	12	3055	7	7
SEA0008		2554051	2554725	Transposase and inactivated derivatives	Replication, recombination and repair	vSe1/φSPβ/SCCpbp4 (S. epidermidis)		13	12	14	30	1	4
id1001_0187		2587752	2589524	FIG01110734: hypothetical protein				13	12	14	3444	1	1
id1001_2183		2658279	2659547	D-alanyl-D-alanine carboxypeptidase	Cell wall/membrane/envelope biogenesis			13	12	14	633	5	7
id1001_2208		2670585	2671214	ABC transporter, ATP-binding protein	Defense mechanisms			13	10	16	249	5	10
id1021_0918	ripA	2746860	2747864	replication initiator protein A				13	12	14	342	7	12
id1074_0267		3039699	3040103	Acetyltransferase, GNAT family	General function prediction only	φSPβ (S. epidermidis RP62A)	Yes	13	10	16	752	1	1
SE0005	gyrA	6916	9597	Type IIA topoisomerase (DNA gyrase/topo II, topoisomerase IV), A subunit	Replication, recombination and repair			12	14	10	266	8	37
SE0021	yycI	28778	29569	Uncharacterized protein conserved in bacteria	Function unknown			12	12	12	206	3	27
SE0050		55264	55467	Uncharacterized protein conserved in bacteria	Function unknown	SCCmec (various types)		12	8	16	5	1	4
SE0063		67123	67245	transposase		SCCmec (various types)		12	14	10	6	2	2
SE0118		112929	114050	hypothetical protein				12	12	12	526	8	19
SE1588	camS	1641652	1642860	Putative pheromone cAM373 precursor lipoprotein CamS	General function prediction only			12	16	8	180	3	20
SE1632	sdrH	1686467	1687924	Ser-Asp rich fibrinogen-binding protein	Translation, ribosomal structure and biogenesis			12	14	10	44	7	38
SE1920		1954919	1955722	FIG01108862: hypothetical protein				12	10	14	158	3	19
SE_p507	blaR1-1	2531257	2533014	Antirepressor regulating drug resistance, predicted signal transduction N-terminal membrane component	Multiple classes			12	12	12	475	2	5
SEA0002		2549725	2550369	truncated IS431mec-like transposase	Replication, recombination and repair	vSe1/φSPβ/SCCpbp4 (S. epidermidis)		12	10	14	17	1	1
SEA0020		2562340	2563014	IS431mec-like transposase	Replication, recombination and repair	vSe1/φSPβ/SCCpbp4 (S. epidermidis)		12	10	14	132	4	7
SEA0021		2563015	2563641	truncated IS431mec-like transposase	Replication, recombination and repair	vSe1/φSPβ/SCCpbp4 (S. epidermidis)		12	10	14	17	1	2
id1001_0910		2595882	2599055	AAA ATPase containing von Willebrand factor type A (vWA) domain	General function prediction only			12	14	10	4957	2	2
id1001_2159		2650998	2651354	FIG01109476: hypothetical protein				12	14	10	800	8	9
id1001_2206		2669520	2670224	hypothetical protein				12	12	12	178	5	8
id1021_0613		2718573	2719430	Hypothetical cytosolic protein				12	12	12	471	8	15
id1032_2361		2879949	2880125	Phage protein				12	10	14	24	5	21
id1032_2362		2880126	2880401	Phage protein				12	8	16	40	6	37
id1067_0112		2917965	2919014	ORFID:MW0042		SCCmec (various types), second island		12	10	14	49	3	3
id1067_0226		2923734	2923973	hypothetical protein		SCCmec (various types), second island		12	12	12	628	2	2
id1067_0227		2923974	2925230	FIG01108167: hypothetical protein		SCCmec (various types), second island		12	14	10	2458	1	1
id1067_1124		2954505	2954939	Phage protein				12	8	16	28	5	17
id429_2314		3893325	3894866	Phage DNA replication protein				12	14	10	1513	1	1
SE0045		52968	53219	transposase		SCCmec (various types)		11	10	12	24	2	3
SE0051		55611	56624	Transposase and inactivated derivatives	Replication, recombination and repair	SCCmec (various types)		11	12	10	23	1	1
SE0054		57656	57748	hypothetical protein		SCCmec (various types)		11	14	8	141	3	3
SE0101		97329	97913	Transposase and inactivated derivatives	Replication, recombination and repair	SCCmec (various types)		11	12	10	201	7	12
SE0109		105473	105568	hypothetical protein				11	10	12	42	1	1
SE0112		107415	108839	pyridoxal-deC	Amino acid transport and metabolism			11	10	12	238	2	10
SE0116		111751	111888	hypothetical protein				11	12	10	104	1	2
SE0119		114016	114627	hypothetical protein				11	10	12	877	3	17
SE0145		137049	137810	hypothetical protein				11	14	8	800	5	21
SE0175	aap	164059	168468	accumulation-associated protein	Function unknown			11	8	14	50	1	1
SE0803	mntH	795254	796615	Manganese transport protein MntH	Inorganic ion transport and metabolism			11	10	12	520	3	20
SE0852		844305	845918	Uncharacterized protein conserved in bacteria	Function unknown			11	16	6	11	1	25
SE1092	norQ	1104327	1105118	Nitric oxide reductase activation protein NorQ	General function prediction only			11	10	12	288	3	17
SE1102		1113949	1114716	lactose phosphotransferase system repressor	Multiple classes			11	10	12	648	4	11
SE1103		1114723	1116048	Na+-driven multidrug efflux pump	Defense mechanisms			11	10	12	1437	5	15
SE1107		1119515	1120471	maltose ABC transporter permease	Carbohydrate transport and metabolism			11	10	12	1302	3	16
SE1118		1128076	1128924	Uncharacterized protein conserved in bacteria	Function unknown			11	8	14	72	6	17
SE1128	ebh	1135472	1163791	Chromosome segregation ATPases	Cell cycle control, cell division, chromosome partitioning			11	10	12	173	2	2
SE1429		1469654	1480732	Predicted cell-wall-anchored protein SasC (LPXTG motif)	Cell wall/membrane/envelope biogenesis			11	12	10	136	2	39
SE1455		1503714	1504727	Transposase and inactivated derivatives	Replication, recombination and repair			11	14	8			2
SE1587	putP	1639794	1641329	high affinity proline permease	Multiple classes			11	12	10	175	4	25
SE1607	blaR1-1	1662344	1664101	Beta-lactamase regulatory sensor-transducer BlaR1	Multiple classes			11	10	12	33	3	11
SE1983		2020021	2021034	Transposase and inactivated derivatives	Replication, recombination and repair			11	14	8	15	1	2
SE2011	lytS	2049619	2051394	Autolysis histidine kinase LytS	Signal transduction mechanisms			11	12	10	120	2	22
SE2079		2124060	2125073	Transposase and inactivated derivatives	Replication, recombination and repair			11	10	12	56	2	6
SE2208		2260642	2261241	IS605/IS200-like transposase	Replication, recombination and repair			11	14	8	60	2	4
SE2251		2311895	2314273	hypothetical protein				11	10	12	22	1	1
SE2260		2327717	2328730	Transposase and inactivated derivatives	Replication, recombination and repair			11	12	10	49	3	9
SE2409		2490718	2491287	Predicted transcriptional regulators	Transcription			11	14	8	373	4	16
SE_p103	repC	2501902	2502846	RepC protein polypeptide A				11	16	6	24	2	4
SE_p508	blaI-1	2533015	2533395	penicillinase repressor	Transcription			11	14	8	562	5	5
SE_p521		2541985	2542710	hypothetical protein				11	12	10	893	5	9
SEA0005	blaI-1	2552974	2553327	penicillinase repressor	Transcription	vSe1/φSPβ/SCCpbp4 (S. epidermidis)	Yes	11	14	8	173	1	1
id1001_0007		2579130	2579513	Probable transcription regulator				11	12	10	1	1	6
id1001_0010		2579514	2579879	hypothetical protein				11	10	12	449	6	12
id1001_0183		2584179	2586566	Copper-translocating P-type ATPase (EC 3.6.3.4)	Inorganic ion transport and metabolism			11	12	10	6337	4	4
id1001_0191	cadC	2590023	2590370	Cadmium efflux system accessory protein	Transcription			11	8	14	8	2	11
id1001_0199		2591100	2592644	Arabinose efflux permease	Carbohydrate transport and metabolism			11	12	10	4048	4	9
id1001_0912	gftB	2600565	2601884	GftB: Glycosyl transferase, family 8				11	12	10	3657	2	7
id1001_1283		2630484	2631128	hypothetical protein				11	12	10	150	2	2
id1001_2163		2651355	2652176	Chromosome initiation inhibitor	Transcription			11	10	12	1076	4	5
id1001_2164		2652177	2653316	Sugar efflux permease, MFS-like	Carbohydrate transport and metabolism			11	10	12	1785	5	8
id1001_2169		2654760	2655731	membrane protein, putative	Function unknown			11	14	8	997	7	10
id1001_2174		2656464	2656862	hypothetical protein				11	12	10	156	7	14
id1001_2185		2660274	2660504	hypothetical protein				11	10	12	80	4	8
id1031_0178	aap	2803470	2804018	hypothetical protein				11	14	8	277	3	11
id1067_0113		2919015	2919305	FIG01108228: hypothetical protein		SCCmec (various types), second island		11	8	14	67	2	3
id1074_2138		3062085	3062372	hypothetical protein		φSPβ (S. epidermidis RP62A)		11	14	8	1	1	4
id429_2315		3894867	3895853	Phage minor capsid protein - DNA pilot protein				11	12	10	956	1	1
id429_2316		3895854	3896381	Phage major spike protein				11	12	10	998	1	1
id429_2317		3896382	3897665	Phage major capsid protein				11	12	10	1225	1	1
id429_2319		3897666	3897833	Phage external scaffolding protein #Protein D				11	12	10	278	1	1
SE0001	dnaA	362	1717	ATPase involved in DNA replication initiation	Replication, recombination and repair			10	8	12	195	8	25
SE0009		14829	15521	Predicted branched-chain amino acid permease (azaleucine resistance)	Amino acid transport and metabolism			10	8	12	15	2	25
SE0016	purA	22567	23850	adenylosuccinate synthetase	Nucleotide transport and metabolism			10	10	10	84	3	25
SE0032		38455	38547	hypothetical protein		SCCmec (various types)		10	14	6	57	1	1
SE0071		70397	71071	transposase for IS-like element	Replication, recombination and repair	SCCmec (various types)		10	10	10	72	1	1
SE0102	arcC	98013	98942	carbamate kinase	Amino acid transport and metabolism	SCCmec (various types)		10	12	8	2615	2	7
SE0104		99998	100687	cAMP-binding proteins - catabolite gene activator and regulatory subunit of cAMP-dependent protein kinases	Signal transduction mechanisms			10	12	8	1959	4	6
SE0106	arcA	102236	103471	arginine deiminase	Amino acid transport and metabolism			10	10	10	3452	2	8
SE0108		105274	105441	type I restriction-modification system endonuclease				10	10	10	267	3	3
SE0111		107041	107304	replication protein				10	12	8	1	1	4
SE0122		116959	117099	hypothetical protein				10	8	12	185	4	5
SE0146		138167	139054	Small-conductance mechanosensitive channel	Cell wall/membrane/envelope biogenesis			10	10	10	228	6	20
SE0148		140495	141076	FIG01109481: hypothetical protein				10	8	12	4	2	15
SE0182	bioW	172372	173058	Pimeloyl-CoA synthase (EC 6.2.1.14)	Coenzyme transport and metabolism			10	8	12	14	2	24
SE0197		188759	189532	acetoin(diacetyl)reductase	Multiple classes			10	12	8	153	3	21
SE0230		221209	221433	FIG01108912: hypothetical protein				10	12	8	42	4	10
SE0231	fosB	221537	221965	Lactoylglutathione lyase and related lyases	Amino acid transport and metabolism			10	10	10	94	2	14
SE0240		229453	229701	hypothetical protein				10	12	8	416	4	18
SE0263	drp35	262734	263711	Lactonase Drp35 (EC 3.1.1.-)	Carbohydrate transport and metabolism			10	14	6	76	3	19
SE0273	hisB	272754	273332	Imidazoleglycerol-phosphate dehydratase (EC 4.2.1.19)	Amino acid transport and metabolism			10	14	6	186	5	15
SE0306	rpoB	301678	305229	DNA-directed RNA polymerase, beta subunit/140 kD subunit	Transcription			10	10	10	270	3	21
SE0629		614871	616550	Transposase and inactivated derivatives	Replication, recombination and repair			10	8	12	51	3	5
SE0800	potD	791906	792979	Spermidine/putrescine-binding periplasmic protein	Amino acid transport and metabolism			10	10	10	40	3	15
SE0804		796730	797341	Uncharacterized protein conserved in bacteria	Function unknown			10	8	12	1	1	10
SE0805		797518	798339	Inositol-1-monophosphatase (EC 3.1.3.25)	Carbohydrate transport and metabolism			10	8	12	32	2	14
SE0815	ctaB	809883	810797	Heme O synthase, protoheme IX farnesyltransferase (EC 2.5.1.-) COX10-CtaB	Posttranslational modification, protein turnover, chaperones			10	12	8	218	3	18
SE0817		811726	812778	Allergen V5/Tpx-1 related	Function unknown			10	12	8	332	4	23
SE0825		817045	818178	FIG007079: UPF0348 protein family	General function prediction only			10	12	8	60	3	20
SE0828	vsaC	819591	822074	lipoprotein VsaC	General function prediction only			10	12	8	588	4	26
SE1037	parC	1044876	1047278	Type IIA topoisomerase (DNA gyrase/topo II, topoisomerase IV), A subunit	Replication, recombination and repair			10	10	10	90	2	31
SE1094		1105524	1106333	FIG01107869: hypothetical protein				10	10	10	120	3	21
SE1096	sucB	1106864	1108126	Pyruvate/2-oxoglutarate dehydrogenase complex, dihydrolipoamide acyltransferase (E2) component, and related enzymes	Energy production and conversion			10	10	10	66	3	24
SE1105		1116903	1117811	maltose ABC transporter permease	Carbohydrate transport and metabolism			10	8	12	447	4	13
SE1458	metK	1507205	1508404	S-adenosylmethionine synthetase	Coenzyme transport and metabolism			10	10	10	39	3	25
SE1605		1661785	1661922	hypothetical protein				10	10	10	29	2	11
SE1606	blaI-1	1661974	1662354	penicillinase repressor	Transcription			10	12	8	113	3	6
SE1613	tnpA	1669634	1670785	transposition regulatory protein tnpA	Replication, recombination and repair			10	8	12	60	3	9
SE1728		1781629	1782426	Pantothenate kinase, acetyl-CoA regulated	Coenzyme transport and metabolism			10	12	8	87	2	27
SE1917		1953378	1953851	FIG01108220: hypothetical protein				10	8	12	24	2	12
SE1919		1954147	1954764	3-methyladenine DNA glycosylase	Replication, recombination and repair			10	10	10	6	2	16
SE1921		1955719	1956279	Predicted membrane protein	Function unknown			10	8	12	120	3	13
SE2160	ppdK	2206387	2209014	pyruvate phosphate dikinase	Carbohydrate transport and metabolism			10	8	12	18	2	26
SE2192		2242761	2244773	ABC transporter ATP-binding protein	Energy production and conversion			10	10	10	126	4	19
SE2220		2274614	2275858	succinyl-diaminopimelate desuccinylase	Amino acid transport and metabolism			10	10	10	309	4	21
SE2257		2322427	2323977	FIG01108344: hypothetical protein				10	10	10	328	6	27
SE_p410		2520214	2520825	recombinase	Replication, recombination and repair			10	12	8	259	7	24
id1001_0011		2579880	2580248	hypothetical protein				10	10	10	336	2	8
id1001_0182	csoR	2583903	2584178	Repressor CsoR of the copZA operon	Function unknown			10	10	10	661	2	2
id1001_0190		2589747	2590022	Predicted transcription factor, homolog of eukaryotic MBF1	Transcription			10	12	8	721	2	2
id1001_1084		2623470	2623844	FIG01109420: hypothetical protein				10	10	10	872	3	5
id1001_1085		2623845	2624024	hypothetical protein				10	8	12	3	2	6
id1001_1264		2624478	2626070	Predicted symporter	General function prediction only			10	10	10	150	4	18
id1001_1972		2638584	2639759	Integrase, superantigen-encoding pathogenicity islands SaPI	Replication, recombination and repair	SaPI2 (S. aureus RN3984)		10	10	10	33	6	17
id1001_1984		2645625	2645957	Hypothetical SAV0795 homolog in superantigen-encoding pathogenicity islands SaPI		SaPI2 (S. aureus RN3984)		10	8	12	142	2	13
id1001_1986		2646711	2647298	Hypothetical SAV0796 homolog in superantigen-encoding pathogenicity islands SaPI		SaPI2 (S. aureus RN3984)		10	8	12	4	2	14
id1001_2203		2668512	2669519	Tryptophanyl-tRNA synthetase (EC 6.1.1.2)	Translation, ribosomal structure and biogenesis			10	12	8	1357	4	12
id1005_0195		2673651	2673971	Cadmium resistance protein	Inorganic ion transport and metabolism			10	10	10	323	2	2
id1005_1733		2686053	2686784	hypothetical protein				10	8	12	1191	2	3
id1005_1734		2686785	2687384	hypothetical protein				10	8	12	8	1	2
id1021_0933		2752389	2752652	FIG01107859: hypothetical protein				10	8	12	18	2	2
id1021_1637		2771067	2771312	Phage protein				10	8	12	8	2	31
id1021_1670		2792979	2793404	FIG01109699: hypothetical protein				10	8	12	27	3	15
id1021_1674		2794623	2796086	Phage lysin, N-acetylmuramoyl-L-alanine amidase (EC 3.5.1.28)	Cell wall/membrane/envelope biogenesis			10	10	10	141	3	12
id1031_0580		2809776	2810261	Putative terminase, superantigen-encoding pathogenicity islands SaPI	Replication, recombination and repair			10	8	12	33	2	18
id1031_0911		2814861	2815037	hypothetical protein				10	12	8	104	5	7
id1031_0919		2815038	2815208	FIG01109683: hypothetical protein				10	8	12	196	5	9
id1031_0920		2815209	2815475	RelE/StbE replicon stabilization toxin	Function unknown			10	8	12	354	3	7
id1031_0922		2815734	2815973	FIG01107859: hypothetical protein				10	8	12	56	2	4
id1031_1192		2847510	2847824	Phage DNA binding protein	Amino acid transport and metabolism	φSa1 (S. aureus Mu50)		10	8	12	18	2	17
id1067_0106		2915481	2916101	ORFID:MW0047		SCCmec (various types), second island		10	8	12	1180	1	1
id1067_0107		2916102	2916473	truncated hypothetical protein	Defense mechanisms	SCCmec (various types), second island		10	8	12	686	1	1
id1067_0111		2916474	2917964	Predicted transcriptional regulator containing an HTH domain and an uncharacterized domain shared with the mammalian protein Schlafen	Transcription	SCCmec (various types), second island		10	8	12	2	1	2
id1067_1095		2940576	2943680	Phage tail length tape-measure protein	Function unknown			10	8	12	135	3	9
id1067_1493		2988831	2989199	Type I restriction-modification system, restriction subunit R (EC 3.1.21.3)				10	10	10	273	3	3
id1091_1647	sasA	3086463	3088412	Predicted cell-wall-anchored protein SasA (LPXTG motif)				10	10	10	75	1	1
id505_1243	comD	3928479	3928976	Histidine kinase of the competence regulon ComD				10	14	6	52	1	1
SE0002	dnaN	2026	3159	DNA polymerase sliding clamp subunit (PCNA homolog)	Replication, recombination and repair			9	8	10	60	2	21
SE0003	recF	3822	4937	Recombinational DNA repair ATPase (RecF pathway)	Replication, recombination and repair			9	8	10	106	2	18
SE0008	hlb	13462	14466	sphingomyelinase C	General function prediction only			9	8	10	1	1	32
SE0010		15518	15847	Predicted membrane protein	Function unknown			9	10	8	84	3	19
SE0019	yycG	25615	27447	Two-component sensor kinase SA14-24	Signal transduction mechanisms			9	10	8	134	7	33
SE0034		39497	40180	D-alanyl-D-alanine carboxypeptidase	Cell wall/membrane/envelope biogenesis	SCCmec (various types)		9	10	8	132	2	4
SE0064		67312	67488	transposase		SCCmec (various types)		9	10	8	8	1	2
SE0105	arcD	100729	102150	arginine/oirnithine antiporter	Amino acid transport and metabolism			9	12	6	4001	3	6
SE0110	UspA	105713	106144	Universal stress protein UspA and related nucleotide-binding proteins	Signal transduction mechanisms			9	8	10	2	2	7
SE0128		123724	124206	DUF1541 domain-containing protein		SCCmec (S. haemolyticus JCSC1435)		9	10	8	68	2	18
SE0137	arsA	130481	132226	Arsenical pump-driving ATPase (EC 3.6.3.16)	Inorganic ion transport and metabolism	SCCmec (S. haemolyticus JCSC1435)	Yes	9	8	10	210	6	27
SE0140		133468	134352	Predicted permeases	General function prediction only	SCCmec (S. haemolyticus JCSC1435)		9	8	10	81	2	23
SE0157	mqo-4	145948	147438	Malate:quinone oxidoreductase (EC 1.1.5.4)	General function prediction only			9	12	6	60	3	30
SE0162		150389	150703	Mobile element protein				9	8	10	28	4	29
SE0181		171246	172379	8-amino-7-oxononanoate synthase	Coenzyme transport and metabolism			9	8	10	38	2	26
SE0183	sspC	173167	173490	FIG01108078: hypothetical protein				9	8	10	12	2	13
SE0186		177252	177650	hypothetical protein				9	10	8	42	4	6
SE0191		180408	181514	Thioredoxin reductase	Posttranslational modification, protein turnover, chaperones			9	10	8	64	5	32
SE0241		230262	231680	Arabinose efflux permease	Carbohydrate transport and metabolism			9	12	6	560	5	29
SE0248		245768	247471	Predicted ATPase of the ABC class	General function prediction only			9	10	8	195	2	28
SE0253		252123	253532	dihydrolipoamide dehydrogenase	Energy production and conversion			9	10	8	276	4	21
SE0254		253574	254527	Pyruvate/2-oxoglutarate dehydrogenase complex, dehydrogenase (E1) component, eukaryotic type, alpha subunit	Energy production and conversion			9	12	6	216	3	18
SE0266	mqo-3	265704	267200	malate:quinone oxidoreductase	General function prediction only			9	12	6	511	3	21
SE0268		268214	268621	FIG01109210: hypothetical protein				9	12	6	104	4	16
SE0307	rpoC	305361	308984	DNA-directed RNA polymerase, beta' subunit/160 kD subunit	Transcription			9	8	10	243	2	23
SE0331		332101	335271	Ser-Asp rich fibrinogen-binding, bone sialoprotein-binding protein	General function prediction only			9	10	8	96	9	16
SE0470	deoR	462137	462895	Transcriptional repressor of the fructose operon, DeoR family	Multiple classes			9	8	10	20	2	21
SE0692		685427	685792	Hemoglobin-like protein HbO	General function prediction only			9	10	8	164	3	20
SE0693		685874	686464	Adenylate cyclase (EC 4.6.1.1)	Function unknown			9	10	8	526	6	17
SE0694		686748	687095	FIG01108049: hypothetical protein				9	8	10	60	2	7
SE0802		794633	795040	hypothetical protein				9	8	10	88	1	1
SE0806		798893	799084	FIG01107843: hypothetical protein				9	8	10	1	1	7
SE0841	sdhA	836739	838505	succinate dehydrogenase flavoprotein subunit	Energy production and conversion			9	8	10	48	2	19
SE0917		914970	917573	Predicted membrane protein	Function unknown			9	12	6	369	2	28
SE1059		1071004	1071768	Predicted hydrolases of the HAD superfamily	General function prediction only			9	8	10	42	2	22
SE1083	msa	1096527	1096937	Protein msa (Modulator of sarA)				9	10	8	180	3	9
SE1090	brnQ-1	1100895	1102238	branched-chain amino acid carrier protein	Amino acid transport and metabolism			9	8	10	255	3	24
SE1104		1116035	1116889	Icc family phosphohydrolase				9	8	10	270	2	11
SE1211	argJ	1247524	1248717	Glutamate N-acetyltransferase (EC 2.3.1.35) / N-acetylglutamate synthase (EC 2.3.1.1)	Amino acid transport and metabolism			9	12	6	178	3	24
SE1459	pckA	1508774	1510366	Phosphoenolpyruvate carboxykinase (ATP)	Energy production and conversion			9	10	8	73	3	22
SE1598		1653561	1654628	nitric-oxide synthase-like protein	Multiple classes			9	12	6	543	2	18
SE1628		1682042	1683115	hypothetical protein				9	10	8	152	5	16
SE1637	agrC	1690559	1691848	accessory gene regulator C	Signal transduction mechanisms			9	10	8	94	3	9
SE1649	mutS	1703204	1704820	Mismatch repair ATPase (MutS family)	Replication, recombination and repair			9	8	10	42	2	22
SE1770		1828243	1830000	Uncharacterized siderophore biosynthesis protein near heme transporter HtsABC @ Siderophore synthetase superfamily, group B	Secondary metabolites biosynthesis, transport and catabolism			9	8	10	24	2	22
SE1772		1831274	1833235	Siderophore synthetase component	Secondary metabolites biosynthesis, transport and catabolism			9	8	10	33	2	25
SE1777		1835455	1836465	alginate lyase	Multiple classes			9	12	6	74	6	22
SE1872	ssaA	1909425	1910198	ssaA protein	General function prediction only			9	10	8	1	1	20
SE1897		1933393	1934982	PTS system, maltose and glucose-specific IIC component (EC 2.7.1.69) / PTS system, maltose and glucose-specific IIB component (EC 2.7.1.69)	Carbohydrate transport and metabolism			9	12	6	1	1	21
SE1900		1936700	1937713	Transposase and inactivated derivatives	Replication, recombination and repair			9	10	8	3	1	4
SE1918		1953858	1953950	Predicted membrane protein	Function unknown			9	8	10	6	1	1
SE1925	fni-2	1958276	1959325	Isopentenyl-diphosphate delta-isomerase, FMN-dependent (EC 5.3.3.2)	Energy production and conversion			9	8	10	30	3	17
SE1926	corA	1959365	1960312	Mg2+ and Co2+ transporters	Inorganic ion transport and metabolism			9	8	10	17	4	22
SE1927		1960419	1960895	3-hydroxyacyl-CoA dehydrogenase (EC 1.1.1.35)	General function prediction only			9	8	10	98	2	21
SE1931		1963155	1963310	hypothetical protein				9	8	10	14	1	1
SE1985	nirC	2022629	2023450	Formate/nitrite family of transporters	Inorganic ion transport and metabolism			9	8	10	87	2	21
SE2021		2059306	2060985	amino acid transporter	Amino acid transport and metabolism			9	10	8	1	1	22
SE2042		2084209	2085849	Phosphomannomutase	Carbohydrate transport and metabolism			9	8	10	16	2	27
SE2044	gntP	2087177	2088535	H+/gluconate symporter and related permeases	Multiple classes			9	8	10	39	2	30
SE2045	gntK	2088585	2090126	Sugar (pentulose and hexulose) kinases	Carbohydrate transport and metabolism			9	10	8	88	4	30
SE2091	pgsA	2136049	2137122	poly-gamma-glutamate synthesis protein PgsA	Cell wall/membrane/envelope biogenesis			9	10	8	51	2	21
SE2124	ssaA	2168050	2168823	ssaA protein	General function prediction only			9	8	10	90	2	14
SE2152		2198469	2199059	hypothetical protein				9	10	8	87	2	21
SE2193		2244775	2245524	ABC transporter ATP-binding protein	Defense mechanisms			9	12	6	90	3	16
SE2201		2254074	2255411	Phage-related replication protein	General function prediction only			9	8	10	206	7	24
SE2221		2276197	2276697	hypothetical protein				9	10	8	1	1	18
SE2222		2276902	2277816	FIG01109649: hypothetical protein				9	10	8	100	2	18
SE2244	azi	2302396	2304786	Preprotein translocase subunit SecA (ATPase, RNA helicase)	Intracellular trafficking, secretion, and vesicular transport			9	8	10	48	2	30
SE2246		2305338	2306897	hypothetical protein				9	10	8	69	2	19
SE2250		2310176	2311771	hypothetical protein				9	10	8	342	2	4
SE2401	vraE	2481438	2483318	Predicted ABC-type transport system involved in lysophospholipase L1 biosynthesis, permease component	Secondary metabolites biosynthesis, transport and catabolism			9	10	8	36	4	29
SE2403		2483626	2485671	Predicted acetyltransferases and hydrolases with the alpha/beta hydrolase fold	General function prediction only			9	10	8	745	9	29
SE2408		2489898	2490527	FIG01109143: hypothetical protein				9	10	8	78	5	24
SE_p203		2503711	2504631	replication initiator protein				9	8	10	14	2	10
SE_p206		2505238	2506089	RLX protein				9	12	6	85	4	4
SE_p405		2516413	2517348	replication initiator protein A				9	12	6	322	6	11
SE_p406		2517349	2518110	replication-associated protein				9	12	6	160	4	8
SE_p506		2530741	2531256	putative Tn552 DNA-invertase bin3	Replication, recombination and repair			9	12	6	76	3	6
SEA0001		2548987	2549724	replication-associated protein				9	12	6	249	4	10
SEA0029	rlx	2567527	2568543	rlx protein, putative		vSe1/φSPβ/SCCpbp4 (S. epidermidis)		9	8	10	12	2	5
id2_1530		2571739	2574669	Large Subunit Ribosomal RNA; lsuRNA; LSU rRNA				9	8	10	33	4	15
id1001_0188		2589525	2589746	hypothetical protein				9	10	8	392	1	1
id1001_0911	gftA	2599056	2600564	Poly(glycerol-phosphate) alpha-glucosyltransferase GftA (EC 2.4.1.52)	Cell wall/membrane/envelope biogenesis			9	10	8	4350	2	6
id1001_1285		2631285	2631464	Mobile element protein				9	8	10	8	1	2
id1001_1982		2644395	2645039	Hypothetical SAV0794 homolog in superantigen-encoding pathogenicity islands SaPI		SaPI2 (S. aureus RN3984)		9	8	10	72	2	31
id1005_1719		2682909	2684243	Cytosine/purine/uracil/thiamine/allantoin permease family protein	Nucleotide transport and metabolism			9	8	10	77	3	3
id1021_0758		2729343	2729564	hypothetical protein				9	8	10	9	1	1
id1021_0930		2749470	2750126	hypothetical protein				9	8	10	5	1	1
id1021_1658		2780625	2781029	Bacteriophage				9	8	10	162	2	11
id1021_1663		2782212	2786708	Phage tail length tape-measure protein	General function prediction only			9	10	8	144	2	7
id1021_2114		2802450	2803469	Iron compound ABC uptake transporter substrate-binding protein	Inorganic ion transport and metabolism			9	8	10	72	3	12
id1031_1153		2820261	2821664	Phage lysin, N-acetylmuramoyl-L-alanine amidase (EC 3.5.1.28)	Cell wall/membrane/envelope biogenesis			9	12	6	262	8	12
id1031_1190		2847135	2847305	FIG01109198: hypothetical protein		φSa1 (S. aureus Mu50)		9	10	8	45	4	26
id1031_1202		2850111	2850470	phiPVL ORF050-like protein		φSa1 (S. aureus Mu50)		9	8	10	28	2	24
id1031_1222		2853954	2854415	Phage protein		φSa1 (S. aureus Mu50)		9	8	10	52	5	17
id1031_1428	copZ	2865591	2865800	Copper(I) chaperone CopZ	Inorganic ion transport and metabolism			9	10	8	336	2	2
id1067_1094		2939637	2940575	Phage protein				9	8	10	99	3	9
id1067_1098		2944479	2945018	Phage protein				9	8	10	4	2	10
id1067_1099		2945019	2945456	Phage protein				9	10	8	231	4	10
id1067_1106		2948235	2949188	Uncharacterized protein, homolog of phage Mu protein gp30	Function unknown			9	8	10	84	4	9
id1067_1135		2957667	2958311	ERF superfamily family				9	8	10	1110	2	7
id1091_2272		3102708	3103334	Phage protein				9	10	8	270	5	8
id1120_2061	hsdR	3193986	3196778	Type I restriction-modification system, restriction subunit R (EC 3.1.21.3)	Defense mechanisms			9	8	10	15	1	8
id262_0707		3329019	3329837	putative metal-dependent membrane protease				9	12	6	1914	4	4
id262_0708		3329838	3330164	Transcriptional regulator, xre family	Transcription			9	12	6	664	3	3
id304_0202		3655272	3655517	FIG01109079: hypothetical protein				9	10	8	104	1	3
id53_0678		3975294	3975983	ABC transporter ATP-binding protein	Defense mechanisms			9	10	8	103	2	4
SE0013		18308	20275	Predicted signaling protein consisting of a modified GGDEF domain and a DHH domain	Signal transduction mechanisms			8	8	8	168	3	23
SE0015	dnaB	20889	22289	replicative DNA helicase	Replication, recombination and repair			8	10	6	252	3	22
SE0022	yycJ	30189	30989	Metal-dependent hydrolases of the beta-lactamase superfamily I	General function prediction only			8	10	6	57	4	26
SE0121	YycG	115361	116452	two-component sensor histidine kinase	Signal transduction mechanisms			8	8	8	20	3	20
SE0126		120232	122256	Lead, cadmium, zinc and mercury transporting ATPase (EC 3.6.3.3) (EC 3.6.3.5); Copper-translocating P-type ATPase (EC 3.6.3.4)	Inorganic ion transport and metabolism	SCCmec (S. haemolyticus JCSC1435)	Yes	8	10	6	68	3	28
SE0135	arsB	128725	130014	Na+/H+ antiporter NhaD and related arsenite permeases	Inorganic ion transport and metabolism	SCCmec (S. haemolyticus JCSC1435)	Yes	8	8	8	104	4	28
SE0142		134847	135632	hypothetical protein				8	8	8	38	3	30
SE0149		141504	142406	FIG01109099: hypothetical protein				8	8	8	50	2	21
SE0152		143148	143558	hypothetical protein				8	8	8	12	3	24
SE0185	geh-2	175180	177111	Triacylglycerol lipase (EC 3.1.1.3)	General function prediction only			8	8	8	92	5	38
SE0194		183147	184085	Membrane-associated lipoprotein involved in thiamine biosynthesis	Coenzyme transport and metabolism			8	10	6	56	4	26
SE0196		187214	188590	Sugar phosphate permease	Carbohydrate transport and metabolism			8	10	6	102	3	26
SE0212		200864	201559	ABC transporter protein	Defense mechanisms			8	10	6	102	2	19
SE0226		216001	216768	tributyrin esterase	General function prediction only			8	8	8	111	2	21
SE0232		222073	222948	Acid phosphatase (EC 3.1.3.2)	General function prediction only			8	10	6	2	2	19
SE0237		226640	227215	Dihydroxyacetone kinase	Carbohydrate transport and metabolism			8	10	6	90	2	14
SE0242	lmrP	232133	233443	integral membrane protein LmrP				8	10	6	66	3	21
SE0243		233602	240804	Long-chain-fatty-acid--CoA ligase (EC 6.2.1.3)	Secondary metabolites biosynthesis, transport and catabolism			8	10	6	176	5	34
SE0259		258290	259882	glycine betaine transporter opuD-like protein	Cell wall/membrane/envelope biogenesis			8	10	6	126	4	24
SE0262		261489	262451	Predicted sulfurtransferase	General function prediction only			8	10	6	376	3	21
SE0269		269297	269713	Uncharacterized conserved protein	Function unknown			8	10	6	74	3	13
SE0272	hisD	271394	272638	histidinol dehydrogenase	Amino acid transport and metabolism			8	10	6	474	2	22
SE0274	hisH	273329	273907	imidazole glycerol phosphate synthase subunit HisH	Amino acid transport and metabolism			8	10	6	372	3	17
SE0275	hisA	273900	274604	1-(5-phosphoribosyl)-5-[(5- phosphoribosylamino)methylideneamino] imidazole-4-carboxamide isomerase	Amino acid transport and metabolism			8	10	6	246	4	15
SE0276	hisF	274601	275359	imidazole glycerol phosphate synthase subunit HisF	Amino acid transport and metabolism			8	10	6	537	5	15
SE0278		276100	276885	N-hydroxyarylamine O-acetyltransferase (EC 2.3.1.118)	Secondary metabolites biosynthesis, transport and catabolism			8	10	6	222	5	19
SE0279		277075	277179	hypothetical protein				8	10	6	27	1	1
SE0281	geh-1	277291	279357	Triacylglycerol lipase (EC 3.1.1.3)	General function prediction only			8	8	8	384	8	29
SE0299	nusG	297270	297818	transcription antitermination protein	Transcription			8	8	8	180	1	4
SE0305	rsmC	300854	301462	16S RNA G1207 methylase RsmC	Translation, ribosomal structure and biogenesis			8	8	8	212	2	2
SE0355		353650	353787	transposase				8	10	6	11	1	32
SE0435		431347	433521	Transcriptional regulator of biofilm formation (AraC/XylS family)	Transcription			8	8	8	56	3	25
SE0456		449840	451534	ABC transporter	Multiple classes			8	8	8	60	2	23
SE0604		591440	591631	hypothetical protein				8	8	8	91	3	13
SE0673		661410	663233	lipopolysaccharide modification acyltransferase	Lipid transport and metabolism			8	10	6	345	2	29
SE0689		681298	682284	Competence protein	General function prediction only			8	8	8	39	3	21
SE0701		694079	694342	Uncharacterized protein conserved in bacteria	Function unknown			8	8	8	84	7	19
SE0704		695710	695820	Glucose-6-phosphate 1-dehydrogenase	Carbohydrate transport and metabolism			8	10	6	149	5	5
SE0705	G6PD	695903	696280	glucose-6-phosphate 1-dehydrogenase	Carbohydrate transport and metabolism			8	10	6	256	6	16
SE0707	uvrA	696644	698656	exinuclease ABC subunit A	Replication, recombination and repair			8	8	8	117	1	2
SE0716		705031	706224	Arabinose efflux permease	Carbohydrate transport and metabolism			8	8	8	48	2	18
SE0779		770443	771615	Predicted SAM-dependent methyltransferases	General function prediction only			8	10	6	273	4	17
SE0782	ptsI	772639	774357	Phosphoenolpyruvate-protein kinase (PTS system EI component in bacteria)	Carbohydrate transport and metabolism			8	8	8	81	3	21
SE0808		801301	801573	Transposase and inactivated derivatives	Replication, recombination and repair			8	8	8	6	2	12
SE0814	ctaA	808676	809584	Heme A synthase, cytochrome oxidase biogenesis protein Cox15-CtaA	Posttranslational modification, protein turnover, chaperones			8	8	8	12	2	15
SE0818		812799	813233	Uncharacterized conserved protein	Function unknown			8	8	8	98	2	18
SE0836		829083	830792	DNA polymerase IV (family X)	Replication, recombination and repair			8	8	8	126	3	26
SE0839	uvrC	833803	835605	excinuclease ABC subunit C	Replication, recombination and repair			8	8	8	27	3	22
SE0990		999120	1000466	NAD+--asparagine ADP-ribosyltransferase	Signal transduction mechanisms			8	8	8	36	2	6
SE1082		1095677	1096549	ABC transporter protein	Defense mechanisms			8	8	8	224	5	14
SE1097	sucA	1108145	1110949	2-oxoglutarate dehydrogenase E1 component (EC 1.2.4.2)	Energy production and conversion			8	8	8	188	3	35
SE1108		1120468	1121559	multiple sugar-binding transport ATP-binding protein	Carbohydrate transport and metabolism			8	8	8	396	2	14
SE1109		1121910	1122524	Membrane-associated phospholipid phosphatase	Lipid transport and metabolism			8	8	8	42	2	20
SE1122		1131409	1132458	ABC-type transport system, involved in lipoprotein release, permease component	Cell wall/membrane/envelope biogenesis			8	8	8	9	2	21
SE1136		1174492	1174824	FIG01108162: hypothetical protein				8	10	6	132	5	11
SE1138	pbp2	1175791	1178022	Multimodular transpeptidase-transglycosylase (EC 2.4.1.129) (EC 3.4.-.-) / Penicillin-binding protein 1A/1B (PBP1)	Cell wall/membrane/envelope biogenesis			8	10	6	87	6	21
SE1196		1232830	1234149	Pyruvate/2-oxoglutarate dehydrogenase complex, dihydrolipoamide acyltransferase (E2) component, and related enzymes	Energy production and conversion			8	8	8	84	3	19
SE1207	accC	1243564	1244922	Acetyl/propionyl-CoA carboxylase, alpha subunit	Lipid transport and metabolism			8	10	6	58	2	18
SE1288		1316173	1317531	acetyl-CoA carboxylase biotin carboxyl carrier subunit	Lipid transport and metabolism			8	10	6	90	3	21
SE1456		1505177	1506013	Aldo/keto reductases, related to diketogulonate reductase	General function prediction only			8	10	6	80	3	16
SE1464	menE	1513143	1514567	O-succinylbenzoic acid--CoA ligase (EC 6.2.1.26)	Multiple classes			8	10	6	18	2	21
SE1546		1600758	1601708	Phosphoglycerate dehydrogenase and related dehydrogenases	Multiple classes			8	8	8	6	2	22
SE1574		1625875	1626861	Predicted membrane protein	Function unknown			8	10	6	18	2	18
SE1580	dinP	1631525	1632595	Nucleotidyltransferase/DNA polymerase involved in DNA repair	Replication, recombination and repair			8	10	6	18	2	22
SE1585	gatA	1637655	1639112	Aspartyl-tRNA(Asn) amidotransferase subunit A (EC 6.3.5.6) @ Glutamyl-tRNA(Gln) amidotransferase subunit A (EC 6.3.5.7)	Translation, ribosomal structure and biogenesis			8	10	6	72	2	20
SE1589	ligA	1642880	1644877	NAD-dependent DNA ligase (contains BRCT domain type II)	Replication, recombination and repair			8	10	6	176	5	24
SE1603	aldA-1	1659030	1660409	aldehyde dehydrogenase	Energy production and conversion			8	10	6	315	4	25
SE1604		1660521	1661549	3-carboxymuconate cyclase	Carbohydrate transport and metabolism			8	10	6	42	2	19
SE1643	scrR	1695700	1696299	sucrose operon repressor	Transcription			8	8	8	8	1	1
SE1735	pdp	1788260	1789561	pyrimidine-nucleoside phosphorylase	Nucleotide transport and metabolism			8	10	6	15	2	22
SE1773		1833225	1833695	alkaline shock protein 23				8	10	6	25	1	1
SE1827		1868201	1869535	Permeases	General function prediction only			8	8	8	27	2	22
SE1836		1880713	1881474	Hypothetical protein SAV2264				8	10	6	28	4	20
SE1899		1936165	1936281	transposase				8	10	6	11	1	8
SE1914		1951195	1952805	Ribulokinase (EC 2.7.1.16)	Energy production and conversion			8	8	8	112	2	19
SE1915		1952791	1952964	hypothetical protein				8	8	8	52	1	3
SE1938		1970298	1971254	Uncharacterized conserved protein	Function unknown			8	8	8	30	4	19
SE1946		1980723	1982402	Putative glycosyl/glycerophosphate transferases involved in teichoic acid biosynthesis TagF/TagB/EpsJ/RodC	Cell wall/membrane/envelope biogenesis			8	8	8	90	4	21
SE2005		2041686	2043515	Amino acid permease	Amino acid transport and metabolism			8	8	8	2	2	19
SE2022		2061289	2062656	Carboxylesterase type B	Lipid transport and metabolism			8	10	6	38	3	22
SE2036		2077149	2077841	Short-chain alcohol dehydrogenase of unknown specificity	General function prediction only			8	8	8	30	2	22
SE2041		2082501	2083991	poly (glycerol-phosphate) alpha-glucosyltransferase	Cell wall/membrane/envelope biogenesis			8	8	8	393	6	29
SE2043	galU	2086063	2086764	UTP-glucose-1-phosphate uridylyltransferase	Cell wall/membrane/envelope biogenesis			8	8	8	102	1	1
SE2052		2095735	2096436	GTP pyrophosphokinase (EC 2.7.6.5)	Function unknown			8	8	8	30	2	15
SE2071	aldA-2	2116731	2118224	Aldehyde dehydrogenase B (EC 1.2.1.22)	Energy production and conversion			8	8	8	114	2	26
SE2074	ldhD	2119511	2120503	D-lactate dehydrogenase	Multiple classes			8	8	8	156	3	21
SE2090		2135898	2136074	Poly-gamma-glutamate synthase subunit PgsE/CapE (EC 6.3.2.-)				8	8	8	8	1	9
SE2116	rocA	2159215	2160759	1-pyrroline-5-carboxylate dehydrogenase	Energy production and conversion			8	8	8	48	2	19
SE2148		2195130	2196467	4-aminobutyrate aminotransferase	Amino acid transport and metabolism			8	8	8	57	2	24
SE2149		2196464	2196670	hypothetical protein				8	8	8	12	1	2
SE2154		2199852	2201213	Putative pyridine nucleotide-disulphide oxidoreductase	General function prediction only			8	10	6	60	2	25
SE2167		2217768	2218334	Predicted transcriptional regulators	Transcription			8	8	8	9	2	23
SE2175	sat	2226032	2227210	sulfate adenylyltransferase	Inorganic ion transport and metabolism			8	8	8	69	2	20
SE2194		2245635	2246531	Two-component system histidine kinase	Signal transduction mechanisms			8	10	6	104	4	21
SE2198		2249301	2250845	Predicted nucleoside-diphosphate-sugar epimerases	Multiple classes			8	8	8	61	4	27
SE2199	tagF	2251036	2253369	teichoic acid biosynthesis protein F	Cell wall/membrane/envelope biogenesis			8	10	6	78	5	22
SE2210	ipdC	2261958	2263607	Pyruvate decarboxylase (EC 4.1.1.1); Alpha-keto-acid decarboxylase (EC 4.1.1.-)	Multiple classes			8	10	6	5	1	23
SE2215	arcD	2267330	2268733	arginine/oirnithine antiporter	Amino acid transport and metabolism			8	10	6	81	2	24
SE2223		2277920	2278822	hypothetical protein				8	10	6	1032	7	16
SE2225	butA	2279437	2280225	2,3-butanediol dehydrogenase, S-alcohol forming, (R)-acetoin-specific (EC 1.1.1.4) / Acetoin (diacetyl) reductase (EC 1.1.1.304)	Multiple classes			8	8	8	60	2	22
SE2229	manA-2	2284879	2285829	mannose-6-phosphate isomerase	Carbohydrate transport and metabolism			8	10	6	48	3	18
SE2259	yfhI	2325709	2326884	Arabinose efflux permease	Carbohydrate transport and metabolism			8	10	6	456	5	24
SE2306		2383504	2383821	Uncharacterized protein conserved in bacteria	Function unknown			8	10	6	66	3	7
SE2314		2396722	2397834	Predicted multitransmembrane protein	Function unknown			8	10	6	81	2	12
SE2333	nuoF	2416221	2417717	NADH dehydrogenase subunit 5	Multiple classes			8	8	8	18	2	22
SE2337	pfoR	2421561	2422589	Phosphotransferase system, fructose-specific IIC component	Carbohydrate transport and metabolism			8	10	6	60	2	24
SE2342		2424646	2425200	hypothetical protein				8	8	8	177	2	16
SE2379		2453038	2454141	cystathionine gamma-synthase	Amino acid transport and metabolism			8	8	8	18	2	23
SE2388		2463809	2464651	ABC transporter ATP-binding protein	Defense mechanisms			8	10	6	90	2	18
SE2394		2469264	2470898	poly (glycerol-phosphate) alpha-glucosyltransferase				8	8	8	81	2	21
SE_p411		2520826	2521305	Phage DNA invertase	Replication, recombination and repair			8	8	8	66	4	12
SEA0006		2553328	2553906	resolvase family site-specific recombinase	Replication, recombination and repair	vSe1/φSPβ/SCCpbp4 (S. epidermidis)		8	8	8	4	2	2
id1001_0185		2586567	2587223	Putative secreted protein				8	8	8	1794	2	2
id1001_2167		2653689	2654366	Membrane spanning protein				8	10	6	239	4	11
id1001_2190		2661801	2662361	Lysine decarboxylase family	General function prediction only			8	8	8	27	3	12
id1005_0702		2676309	2678483	Ornithine decarboxylase (EC 4.1.1.17)	Amino acid transport and metabolism			8	10	6	549	4	4
id1005_0703	potE	2678484	2679812	Putrescine/proton symporter, putrescine/ornithine antiporter PotE	Amino acid transport and metabolism			8	10	6	1423	4	4
id1005_0704		2679813	2680733	Cobalt-zinc-cadmium resistance protein	Inorganic ion transport and metabolism			8	10	6	1411	4	4
id1005_1752		2687385	2689478	hypothetical protein within a prophage				8	10	6	1458	4	8
id1021_0787		2735055	2735606	hypothetical protein				8	8	8	90	2	3
id1021_1631		2768028	2768321	Hypothetical protein, PV83 orf19 homolog [SA bacteriophages 11, Mu50B]				8	8	8	8	1	1
id1021_1651		2775291	2776541	Phage terminase, large subunit	General function prediction only			8	8	8	81	2	6
id1021_1652		2776542	2777774	Phage portal protein	Function unknown			8	8	8	12	2	14
id1021_1667		2789277	2791139	Succinylglutamate desuccinylase	Amino acid transport and metabolism			8	10	6	154	6	16
id1021_1669		2792355	2792978	phage-related protein	General function prediction only			8	10	6	102	5	16
id1021_1671		2793405	2793812	FIG01108908: hypothetical protein				8	8	8	9	2	10
id1021_1673		2794212	2794622	Phage holin	Function unknown			8	8	8	2	2	11
id1031_1154		2821665	2821934	Phage holin				8	8	8	66	2	14
id1031_1160		2824443	2826137	Beta- N-acetylglucosaminidase	Carbohydrate transport and metabolism			8	8	8	75	3	6
id1031_1169		2833101	2836952	Phage tail length tape-measure protein	Function unknown			8	10	6	686	4	6
id1031_1173		2838213	2838602	Phage protein		φSa1 (S. aureus Mu50)		8	8	8	38	3	9
id1031_1179		2840784	2841389	Phage capsid and scaffold		φSa1 (S. aureus Mu50)		8	10	6	219	5	9
id1031_1182		2841939	2842877	Phage capsid and scaffold		φSa1 (S. aureus Mu50)		8	10	6	556	5	9
id1031_1431		2865801	2866283	hypothetical protein				8	8	8	1272	2	2
id1031_2369	sasA	2871240	2871464	Predicted cell-wall-anchored protein SasA (LPXTG motif)				8	8	8	4	1	2
id1032_2377		2883225	2883905	HNH homing endonuclease				8	10	6	34	3	13
id1036_1869		2893182	2893559	Phage-related protein	Function unknown			8	8	8	1	1	3
id1036_1871		2893836	2894249	hypothetical protein				8	8	8	21	1	2
id1067_1096		2943681	2943983	Phage protein				8	8	8	155	2	8
id1067_1097		2943984	2944478	Phage protein				8	8	8	12	3	10
id1067_1104		2946807	2947637	Phage major capsid protein				8	8	8	90	3	8
id1067_1117		2952867	2953391	Deoxyuridine 5'-triphosphate nucleotidohydrolase (EC 3.6.1.23) [SA bacteriophages 11, Mu50B]"	Nucleotide transport and metabolism			8	8	8	2	2	9
id1067_1130		2954940	2956187	Replicative DNA helicase	Replication, recombination and repair			8	10	6	249	5	11
id1068_0108	icaA	2998653	2999891	Polysaccharide intercellular adhesin (PIA) biosynthesis N-glycosyltransferase IcaA (EC 2.4.-.-)	Cell wall/membrane/envelope biogenesis			8	10	6	2341	3	9
id1068_0584		3011172	3012089	N-acetylmuramoyl-L-alanine amidase, family 2 (EC 3.5.1.28)"	Cell wall/membrane/envelope biogenesis			8	8	8	6	3	12
id1074_1751		3058611	3059318	Truncated replication protein for pUB110 plasmid	Replication, recombination and repair	φSPβ (S. epidermidis RP62A)		8	10	6	575	2	2
id1074_2133		3061653	3061856	hypothetical protein		φSPβ (S. epidermidis RP62A)		8	8	8	36	3	4
id1091_2269		3101694	3102359	Hypothetical protein, PV83 orf19 homolog [SA bacteriophages 11, Mu50B]				8	8	8	2	1	4
id1092_1189		3135960	3136661	ABC transporter permease protein				8	8	8	2	1	5
id267_0755		3349797	3350867	Enoyl-[acyl-carrier-protein] reductase [FMN] (EC 1.3.1.9)	General function prediction only			8	10	6	2926	3	4
id324_1262		3799068	3799259	Mobile element protein				8	8	8	16	1	2
SE0014	rplI	20272	20718	50S ribosomal protein L9	Translation, ribosomal structure and biogenesis			7	8	6	39	2	16
SE0066	topB	67566	67673	hypothetical protein		SCCmec (various types)		7	8	6	2	1	2
SE0117		112049	112954	ABC transporter ATP-binding protein	Defense mechanisms			7	8	6	16	2	19
SE0123		117360	118736	sugar transporter	Carbohydrate transport and metabolism			7	8	6	15	3	22
SE0134	arsC-2	128311	128706	arsenate reductase	Signal transduction mechanisms	SCCmec (S. haemolyticus JCSC1435)	Yes	7	8	6	45	2	20
SE0144		135950	136705	hypothetical protein				7	8	6	5	2	9
SE0163		150820	151314	Uncharacterized protein conserved in bacteria	Function unknown			7	8	6	2	2	25
SE0180	bioA	169880	171235	adenosylmethionine-8-amino-7-oxononanoate aminotransferase	Coenzyme transport and metabolism			7	8	6	60	3	27
SE0195	sdhA	184168	187185	NADH:flavin oxidoreductases, Old Yellow Enzyme family	Energy production and conversion			7	8	6	10	2	38
SE0223	opuCB	213697	214332	Osmotically activated L-carnitine/choline ABC transporter, permease protein OpuCB	Amino acid transport and metabolism			7	8	6	30	2	18
SE0229	arcB-2	219723	220724	ornithine carbamoyltransferase	Amino acid transport and metabolism			7	8	6	60	2	21
SE0250	rarD	248198	249100	rarD protein	General function prediction only			7	8	6	120	3	20
SE0251		249208	250119	Hydroxymethylpyrimidine ABC transporter, substrate-binding component	Inorganic ion transport and metabolism			7	8	6	26	3	21
SE0255		254598	255638	Pyruvate/2-oxoglutarate dehydrogenase complex, dehydrogenase (E1) component, eukaryotic type, beta subunit	Energy production and conversion			7	8	6	24	2	21
SE0261	pcp	260657	261295	pyrrolidone-carboxylate peptidase	Posttranslational modification, protein turnover, chaperones			7	8	6	90	2	16
SE0280		277124	277234	hypothetical protein				7	8	6	24	2	2
SE0301	rplA	298785	299480	50S ribosomal protein L1	Translation, ribosomal structure and biogenesis			7	8	6	90	3	16
SE0410	tagA	404235	405029	teichoic acid biosynthesis protein	Cell wall/membrane/envelope biogenesis			7	8	6	3	2	20
SE0444		439763	440971	sugar efflux transporter	Carbohydrate transport and metabolism			7	8	6	27	3	19
SE0450		444473	445039	Predicted Rossmann fold nucleotide-binding protein	General function prediction only			7	8	6	90	2	16
SE0455		448149	449843	ABC-type transport system involved in cytochrome bd biosynthesis, ATPase and permease components	Multiple classes			7	8	6	6	2	25
SE0615		601984	602811	Predicted permeases	General function prediction only			7	8	6	22	2	14
SE0637		623251	624567	Histidine permease YuiF	General function prediction only			7	8	6	56	2	15
SE0657	argG	642111	643316	argininosuccinate synthase	Amino acid transport and metabolism			7	8	6	90	2	18
SE0663	rexB	647127	650606	ATP-dependent nuclease subunit B	Replication, recombination and repair			7	8	6	57	2	34
SE0664	rexA	650575	654249	ATP-dependent nuclease subunit A	Replication, recombination and repair			7	8	6	12	3	33
SE0669		658379	659695	CoA-disulfide reductase (EC 1.8.1.14)	General function prediction only			7	8	6	50	2	20
SE0670		659773	660594	FIG002540: Haloacid dehalogenase-like hydrolase	General function prediction only			7	8	6	54	2	14
SE0683	oppF	674230	675168	ATPase components of various ABC-type transport systems, contain duplicated ATPase	General function prediction only			7	8	6	12	2	13
SE0684	oppA	675195	676838	ABC-type oligopeptide transport system, periplasmic component	Amino acid transport and metabolism			7	8	6	22	3	21
SE0690	pepF	682335	684143	Oligoendopeptidase F	Amino acid transport and metabolism			7	8	6	120	2	25
SE0700		693395	694018	hypothetical protein				7	8	6	60	2	21
SE0706		696399	696641	UVRA-like protein	Replication, recombination and repair			7	8	6	156	1	3
SE0713		702038	703156	Predicted permease	General function prediction only			7	8	6	60	2	15
SE0785	cydB	776419	777435	Cytochrome d ubiquinol oxidase subunit II (EC 1.10.3.-)	Energy production and conversion			7	8	6	36	4	16
SE0790		782198	782824	FIG01108153: hypothetical protein				7	8	6	30	1	15
SE0797	potA	789201	790295	Putrescine transport ATP-binding protein PotA (TC 3.A.1.11.1)	Amino acid transport and metabolism			7	8	6	60	2	14
SE0813	pyc	805072	808533	pyruvate carboxylase	Energy production and conversion			7	8	6	27	3	26
SE0816		810823	811284	Putative Heme biosynthesis related protein	Function unknown			7	8	6	14	3	10
SE0832	pheT	824579	826981	Phenylalanyl-tRNA synthetase beta subunit	Translation, ribosomal structure and biogenesis			7	8	6	60	2	29
SE0909		905385	908954	Chromosome segregation ATPases	Cell cycle control, cell division, chromosome partitioning			7	8	6	60	2	33
SE1075	dapA	1088783	1089667	dihydrodipicolinate synthase	Multiple classes			7	8	6	6	2	18
SE1080	lysA	1093522	1094787	Diaminopimelate decarboxylase (EC 4.1.1.20)	Amino acid transport and metabolism			7	8	6	8	2	20
SE1085		1096943	1097524	hypothetical protein				7	8	6	14	3	12
SE1089		1099689	1100819	Uncharacterized protein involved in tellurite resistance	Inorganic ion transport and metabolism			7	8	6	3	2	20
SE1121		1130731	1131393	ABC transporter ATP-binding protein	Defense mechanisms			7	8	6	12	2	18
SE1132		1170977	1171651	Putative NADH-flavin reductase	General function prediction only			7	8	6	60	2	16
SE1133		1171783	1172919	FIG001721: Predicted N6-adenine-specific DNA methylase	Replication, recombination and repair			7	8	6	12	2	17
SE1175	srrB	1211908	1213674	respiratory response protein SrrB	Signal transduction mechanisms			7	8	6	9	2	17
SE1183		1218672	1219214	ADP-ribose pyrophosphatase	Multiple classes			7	8	6	63	2	10
SE1184		1219297	1220205	Predicted oxidoreductases (related to aryl-alcohol dehydrogenases)	Energy production and conversion			7	8	6	90	3	19
SE1210	argB	1246777	1247514	Acetylglutamate kinase (EC 2.7.2.8)	Amino acid transport and metabolism			7	8	6	180	4	15
SE1212	argC	1248736	1249761	N-acetyl-gamma-glutamyl-phosphate reductase (EC 1.2.1.38)	Amino acid transport and metabolism			7	8	6	42	2	29
SE1311	aspS	1340173	1341939	aspartyl-tRNA synthetase	Translation, ribosomal structure and biogenesis			7	8	6	8	2	17
SE1348	engB	1377974	1378561	ribosome biogenesis GTP-binding protein YsxC	General function prediction only			7	8	6	45	2	16
SE1397		1433262	1434008	glycerophosphoryl diester phosphodiesterase	Energy production and conversion			7	8	6	36	2	18
SE1408	fhs	1445379	1447046	Formyltetrahydrofolate synthetase	Nucleotide transport and metabolism			7	8	6	93	2	21
SE1442		1494257	1495750	Uncharacterized protein conserved in bacteria	Function unknown			7	8	6	18	3	22
SE1460		1510597	1511382	Dipeptidyl aminopeptidases/acylaminoacyl-peptidases	Amino acid transport and metabolism			7	8	6	18	3	26
SE1470		1518462	1518788	phage phi PVL amidase				7	8	6	10	1	2
SE1516	ecsB	1565433	1566656	ABC transporter ecsB	Intracellular trafficking, secretion, and vesicular transport			7	8	6	24	3	22
SE1577		1628716	1630029	UDP-N-acetylmuramyl tripeptide synthetase-like protein	Cell wall/membrane/envelope biogenesis			7	8	6	90	2	20
SE1581		1632904	1633452	Hypothetical protein SAV1896				7	8	6	16	3	21
SE1629	groEL	1683533	1685152	Chaperonin GroEL (HSP60 family)	Posttranslational modification, protein turnover, chaperones			7	8	6	3	2	22
SE1635	agrB	1689824	1690408	accessory gene regulator B	Multiple classes			7	8	6	21	2	17
SE1726	rpoE	1779819	1780355	DNA-directed RNA polymerase, delta subunit	Transcription			7	8	6	60	1	10
SE1727		1780466	1781326	spermine/spermidine acetyltransferase blt	Translation, ribosomal structure and biogenesis			7	8	6	21	3	16
SE1779		1837680	1838726	Coenzyme F420-dependent N5,N10-methylene tetrahydromethanopterin reductase and related flavin-dependent oxidoreductases	Energy production and conversion			7	8	6	76	3	18
SE1785	lacC	1844437	1845369	tagatose-6-phosphate kinase	Carbohydrate transport and metabolism			7	8	6	14	2	23
SE1932		1963353	1965329	Membrane component of multidrug resistance system	Carbohydrate transport and metabolism			7	8	6	36	2	27
SE1949		1985747	1986286	acetyltransferase, GNAT family	General function prediction only			7	8	6	8	2	23
SE1953		1988683	1988946	FIG01109096: hypothetical protein				7	8	6	10	2	7
SE1954		1989006	1989275	Uncharacterized protein conserved in bacteria	Function unknown			7	8	6	84	2	6
SE1957		1990130	1990534	Uncharacterized protein, homolog of Cu resistance protein CopC	General function prediction only			7	8	6	20	2	9
SE1959		1992178	1993623	PTS system sucrose-specific transporter subunit IIBC	Carbohydrate transport and metabolism			7	8	6	126	3	22
SE1978	nirB	2014067	2016472	nitrite reductase	Energy production and conversion			7	8	6	57	2	20
SE2012	lytR	2051375	2052133	two-component response regulator	Multiple classes			7	8	6	60	2	18
SE2019		2057653	2058705	sorbitol dehydrogenase	Multiple classes			7	8	6	9	2	19
SE2023		2062739	2063917	Arabinose efflux permease	Carbohydrate transport and metabolism			7	8	6	9	2	21
SE2037		2078204	2078350	hypothetical protein				7	8	6	18	4	10
SE2046	gntR	2090150	2090830	gluconate operon transcriptional repressor	Transcription			7	8	6	39	2	17
SE2053		2096700	2097113	Uncharacterized protein conserved in bacteria	Function unknown			7	8	6	18	2	16
SE2054		2097191	2099026	Predicted membrane protein	Function unknown			7	8	6	12	2	25
SE2075		2120690	2121499	Hydrolase (HAD superfamily)	General function prediction only			7	8	6	358	4	13
SE2085	xylB	2129970	2131460	Sugar (pentulose and hexulose) kinases	Carbohydrate transport and metabolism			7	8	6	60	2	23
SE2087		2132728	2133132	Ribose ABC transport system, high affinity permease RbsD (TC 3.A.1.2.1)	Carbohydrate transport and metabolism			7	8	6	120	2	14
SE2088		2133154	2134035	Putative ribose uptake protein RbsU, GRP transporter family (TC 2.A.7.5)	Carbohydrate transport and metabolism			7	8	6	68	2	21
SE2093	pgsB	2137600	2138757	poly-gamma-glutamate synthesis protein PgsB	Cell wall/membrane/envelope biogenesis			7	8	6	164	5	23
SE2094		2139205	2139522	FIG01108236: hypothetical protein				7	8	6	4	2	13
SE2095		2139594	2140574	Esterase/lipase (EC 3.1.1.-)	Lipid transport and metabolism			7	8	6	108	4	19
SE2114	feoB	2156693	2158687	Fe2+ transport system protein B	Inorganic ion transport and metabolism			7	8	6	78	3	17
SE2186		2237072	2237821	FIG01108322: hypothetical protein				7	8	6	22	2	23
SE2191		2242067	2242654	hypothetical protein				7	8	6	56	4	18
SE2197	alp	2247709	2249178	alkaline phosphatase	Inorganic ion transport and metabolism			7	8	6	117	3	25
SE2213		2265374	2266132	putative esterase	General function prediction only			7	8	6	30	1	22
SE2228		2282923	2284863	PTS system fructose-specific transporter subunit II	Carbohydrate transport and metabolism			7	8	6	27	2	30
SE2230		2286140	2288998	phage infection protein	Function unknown			7	8	6	18	2	26
SE2232		2291621	2293651	AAA ATPase containing von Willebrand factor type A (vWA) domain	General function prediction only			7	8	6	2	1	26
SE2242		2299537	2300877	hypothetical protein				7	8	6	180	3	25
SE2245		2304779	2305351	hypothetical protein				7	8	6	78	3	15
SE2247		2306887	2308443	hypothetical protein				7	8	6	78	2	22
SE2252		2317158	2318459	FIG01109752: hypothetical protein				7	8	6	122	4	28
SE2253		2318735	2319550	ABC-type phosphate/phosphonate transport system, permease component	Inorganic ion transport and metabolism			7	8	6	4	1	25
SE2255		2320349	2321122	Phosphonate ABC transporter ATP-binding protein (TC 3.A.1.9.1)	Inorganic ion transport and metabolism			7	8	6	24	2	23
SE2256		2321236	2322192	ABC-type phosphate/phosphonate transport system, periplasmic component	Inorganic ion transport and metabolism			7	8	6	3	2	18
SE2258		2324074	2325609	2',3'-cyclic-nucleotide 2'-phosphodiesterase (EC 3.1.4.16)	Nucleotide transport and metabolism			7	8	6	64	3	26
SE2298		2371814	2372617	Signal peptidase-like protein	Function unknown			7	8	6	60	2	18
SE2380	MetC	2454138	2455313	cystathionine beta-lyase	Amino acid transport and metabolism			7	8	6	141	3	24
SE2384		2460331	2461515	acetyl-CoA C-acetyltransferase-like protein	Lipid transport and metabolism			7	8	6	63	6	19
SE2393		2467683	2469188	poly (glycerol-phosphate) alpha-glucosyltransferase	Cell wall/membrane/envelope biogenesis			7	8	6	114	4	22
SE2396		2477265	2478650	Arabinose efflux permease	Carbohydrate transport and metabolism			7	8	6	22	5	33
SE2397		2478712	2479290	type-1 signal peptidase 1B	Intracellular trafficking, secretion, and vesicular transport			7	8	6	18	2	15
SE2406		2487859	2488545	ABC transporter ATP-binding protein	Defense mechanisms			7	8	6	60	2	16
SE2407		2488542	2489660	Membrane-fusion protein	Cell wall/membrane/envelope biogenesis			7	8	6	33	2	24
SE2411		2492012	2492407	hypothetical protein				7	8	6	18	2	11
SE2412		2492423	2492782	hypothetical protein				7	8	6	54	2	12
SE2415	gidB	2494065	2494784	16S rRNA methyltransferase GidB	Cell wall/membrane/envelope biogenesis			7	8	6	12	2	20
SE_p409		2519356	2520213	Uncharacterized conserved protein	Function unknown			7	8	6	2313	2	3
SEA0033		2569543	2570577	replication-associated protein RepA		vSe1/φSPβ/SCCpbp4 (S. epidermidis)		7	8	6	159	3	6
id2_0245		2570962	2571372	Transcriptional regulator, AsnC family	Transcription	vSe1/φSPβ/SCCpbp4 (S. epidermidis)		7	8	6	30	3	17
id1001_0986		2618847	2621963	CDP-glycerol:poly(glycerophosphate) glycerophosphotransferase (EC 2.7.8.12)	General function prediction only			7	8	6	30	2	14
id1001_2165		2653317	2653688	hypothetical protein				7	8	6	332	5	10
id1021_0310		2711862	2712167	Predicted membrane protein	Function unknown			7	8	6	3	2	6
id1021_1615	capA	2762610	2763749	Putative enzyme of poly-gamma-glutamate biosynthesis (capsule formation)	Cell wall/membrane/envelope biogenesis			7	8	6	171	2	8
id1021_1628		2767374	2767808	Phage protein				7	8	6	1	1	2
id1021_1635	dnaC	2770134	2770904	DNA replication protein	Replication, recombination and repair			7	8	6	3	3	11
id1021_1638		2771313	2771723	Phage protein				7	8	6	8	2	16
id1021_1654		2778333	2779664	Phage capsid protein				7	8	6	496	3	14
id1021_1655		2779665	2780006	hypothetical protein				7	8	6	18	2	12
id1021_1659		2781030	2781662	Phage major tail protein				7	8	6	99	2	13
id1021_1668		2791140	2792354	Phage protein				7	8	6	121	6	14
id1031_1165		2827611	2828798	Phage protein				7	8	6	54	3	9
id1031_1170		2836953	2837297	Phage protein				7	8	6	81	3	8
id1031_1171		2837298	2837657	Phage protein		φSa1 (S. aureus Mu50)		7	8	6	36	3	7
id1031_1172		2837658	2838212	Phage tail protein		φSa1 (S. aureus Mu50)		7	8	6	1	1	7
id1031_1174		2838603	2838950	Phage protein		φSa1 (S. aureus Mu50)		7	8	6	138	4	9
id1031_1178		2839854	2840783	Phage major capsid protein		φSa1 (S. aureus Mu50)		7	8	6	24	3	9
id1031_1181		2841390	2841938	hypothetical protein		φSa1 (S. aureus Mu50)		7	8	6	9	3	9
id1031_1183		2842878	2844410	Phage portal protein		φSa1 (S. aureus Mu50)		7	8	6	331	3	9
id1031_1224		2855742	2857118	Phage DNA invertase	Replication, recombination and repair			7	8	6	14	2	11
id1031_1432		2866284	2867099	hypothetical protein				7	8	6	1238	1	1
id1032_2373		2882625	2883032	Phage Holliday junction resolvase	Replication, recombination and repair			7	8	6	126	6	13
id1067_1146		2959698	2960021	CI-like repressor, phage associated	Transcription			7	8	6	1	1	7
id1068_0610		3013728	3013922	hypothetical protein				7	8	6	24	3	7
id1074_0173		3039498	3039698	FIG01110712: hypothetical protein				7	8	6	27	2	7
id1121_0371		3204516	3204686	hypothetical protein				7	8	6	36	3	6
id267_0744	ccrB	3340923	3342599	cassette chromosome recombinase B	Replication, recombination and repair			7	8	6	90	3	5
id267_0753		3347739	3348929	Arabinose efflux permease	Carbohydrate transport and metabolism			7	8	6			2
id268_1096		3442329	3442586	FIG01109657: hypothetical protein				7	8	6	33	2	4
id277_0533		3486528	3487769	DNA or RNA helicases of superfamily II	Multiple classes			7	8	6	208	2	6
id277_0629		3504087	3504281	hypothetical protein				7	8	6	28	1	6
id284_0382		3543270	3543578	Phage protein	Function unknown			7	8	6	563	2	3
id312_1160		3731169	3731354	hypothetical protein				7	8	6	10	2	2
