# Supplementary material for: Disease-associated genotypes of the commensal skin bacterium Staphylococcus epidermidis
Source: Nat Commun. 2018 Nov 28;9:5034. doi: 10.1038/s41467-018-07368-7 (PMC6261936; doi:10.1038/s41467-018-07368-7)
Supplement: Supplementary file 7 — Supplementary Data 4 [file 41467_2018_7368_MOESM7_ESM.xlsx]

## Sheet: Sheet1
Supplementary Data 4. COG functional annotation of the reference genome ATCC12228, the pangenome list of 415 S. epidermidis strains, the GWAS hits and the genes statistically correlated with in vitro phenotypes
COG class descreption	ATCC1228	Pangenome	GWAS associated genes	IL8 correlated genes	Biofilm formation correlated genes	Toxicity correlated genes	Methicillin resistance correlated genes
Amino acid transport and metabolism	7.08487	2.28666	0	1.5625	6.25	12.766	5.05618
Carbohydrate transport and metabolism	4.35424	1.86413	6.27803	7.8125	7.8125	0	3.37079
Cell cycle control, cell division, chromosome partitioning	0.664207	0.57995	0.44843	1.5625	1.5625	2.12766	1.1236
Cell motility	0.147601	0.09942	0	0	0	0	0
Cell wall/membrane/envelope biogenesis	3.43173	1.64872	4.18535	0	3.125	4.25532	5.61798
Coenzyme transport and metabolism	3.72694	1.09362	1.34529	1.5625	0	0	0
Defense mechanisms	1.21771	1.25104	1.9432	1.5625	4.6875	2.12766	3.37079
Energy production and conversion	4.09594	1.20133	4.03587	4.6875	4.6875	4.25532	3.93258
Function unknown	36.7528	71.8973	38.4155	37.5	45.3125	29.7872	36.5169
General function prediction only	8.74539	4.21707	9.71599	12.5	7.8125	14.8936	7.30337
Inorganic ion transport and metabolism	4.76015	1.73157	3.28849	0	4.6875	2.12766	2.80899
Intracellular trafficking, secretion, and vesicular transport	0.848708	0.44739	0.597907	1.5625	0	2.12766	1.1236
Lipid transport and metabolism	2.14022	0.787075	1.64425	1.5625	0	2.12766	1.1236
Nucleotide transport and metabolism	2.47232	0.79536	0.896861	4.6875	0	0	0
Posttranslational modification, protein turnover, chaperones	2.28782	0.803645	1.34529	0	0	2.12766	0.561798
Replication, recombination and repair	4.39114	3.32229	9.26756	12.5	6.25	8.51064	14.6067
Secondary metabolites biosynthesis, transport and catabolism	1.03321	0.57995	1.34529	1.5625	0	0	0.561798
Signal transduction mechanisms	2.10332	0.903065	2.69058	4.6875	3.125	6.38298	6.17978
Transcription	4.31734	2.99917	4.63378	3.125	1.5625	2.12766	5.05618
Translation, ribosomal structure and biogenesis	5.42435	1.4913	1.64425	1.5625	3.125	4.25532	1.68539
Note: Numbers are given in percentages of the overall coreesponding genome size
