# Supplementary material for: Disease-associated genotypes of the commensal skin bacterium Staphylococcus epidermidis
Source: Nat Commun. 2018 Nov 28;9:5034. doi: 10.1038/s41467-018-07368-7 (PMC6261936; doi:10.1038/s41467-018-07368-7)
Supplement: Supplementary file 8 — Supplementary Data 5 [file 41467_2018_7368_MOESM8_ESM.xlsx]

## Sheet: Sheet1
Supplementary Data 5. Assembly metrics for isolates sequenced as part of this study
Identifier	Isolate name	Isolation Source	Isolation source	Number of contigs	Total assembled length (bp)	Maximum contig size (bp)	Mean contig size (bp)	Standard deviation of mean contig size (bp)	N50 contig length (L50)	N90 contig length (L90)	N95 contig length (L95)
423	SS_0001	Prosthetic joint infection	Infection	39	2503974	1310906	64205	248929	1310906	126100	82889
424	SS_0002	Prosthetic joint infection	Infection	43	2497359	1349634	58079	216636	1349634	82496	71071
426	SS_0004	Prosthetic joint infection	Infection	75	2475290	376354	33004	68513	111808	50944	22662
429	SS_0007	Prosthetic joint infection	Infection	57	2460506	508207	43167	93800	162438	43320	20144
433	SS_0013	Prosthetic joint infection	Infection	92	2522865	384775	27423	55527	102496	31441	11276
434	SS_0014	Prosthetic joint infection	Infection	93	2466782	212628	26525	48988	124117	26168	10612
443	SS_0025	Prosthetic joint infection	Infection	71	2546003	357620	35860	73840	152499	33533	19797
444	SS_0026	Prosthetic joint infection	Infection	56	2438219	298267	43540	67137	146896	43024	26255
445	SS_0027	Prosthetic joint infection	Infection	84	2459687	309288	29282	58418	126244	34376	16561
446	SS_0028	Prosthetic joint infection	Infection	84	2459202	356913	29277	61510	126244	43308	15243
447	SS_0029	Prosthetic joint infection	Infection	74	2732718	335851	36929	73298	157822	34877	25440
448	SS_0030	Prosthetic joint infection	Infection	73	2744997	352736	37603	70110	147740	39727	19614
453	SS_0035	Prosthetic joint infection	Infection	82	2518706	268036	30716	52967	130582	43842	17517
454	SS_0036	Prosthetic joint infection	Infection	86	2519187	209151	29293	50103	130582	43842	16079
457	SS_0039	Prosthetic joint infection	Infection	87	2467023	334027	28357	58161	110350	27270	12936
458	SS_0040	Prosthetic joint infection	Infection	90	2465010	401732	27389	68279	118246	35073	14532
463	SS_0045	Prosthetic joint infection	Infection	142	6747711	453895	47520	82650	181080	39707	25318
464	SS_0046	Prosthetic joint infection	Infection	76	2440296	308528	32110	58499	110324	32176	26676
467	SS_0051	Prosthetic joint infection	Infection	40	2547052	856520	63677	155831	350872	54501	39414
468	SS_0052	Prosthetic joint infection	Infection	36	2501136	1298498	69476	218084	1298498	51884	31129
469	SS_0053	Prosthetic joint infection	Infection	148	2569985	270210	17365	44386	119448	30107	16675
470	SS_0054	Prosthetic joint infection	Infection	59	2531372	442547	42905	84468	196523	47535	30053
473	SS_0057	Prosthetic joint infection	Infection	67	2462993	255956	36762	62665	110590	48874	19783
474	SS_0058	Prosthetic joint infection	Infection	81	2463779	356917	30418	63076	126191	40557	16329
479	SS_0063	Prosthetic joint infection	Infection	68	2438524	320048	35861	70992	139843	44619	25496
480	SS_0064	Prosthetic joint infection	Infection	66	2432876	334857	36862	73576	139843	44619	27152
482	SS_0068	Prosthetic joint infection	Infection	51	2364146	359514	46356	81810	193797	42046	36252
483	SS_0071	Prosthetic joint infection	Infection	56	2442552	380839	43617	90452	241634	65626	39767
484	SS_0072	Prosthetic joint infection	Infection	65	2423663	257174	37288	64445	147381	58327	39545
485	SS_0073	Prosthetic joint infection	Infection	44	2350678	308659	53425	78451	184906	60306	39774
486	SS_0074	Prosthetic joint infection	Infection	54	2349207	308710	43504	70344	149020	55719	39856
487	SS_0075	Prosthetic joint infection	Infection	77	2474631	284420	32139	55982	119352	26457	16284
488	SS_0076	Prosthetic joint infection	Infection	80	2474040	549157	30926	71724	119340	27401	19205
498	SS_0086	Prosthetic joint infection	Infection	57	2473131	549166	43389	84821	120878	40285	25209
502	SS_0090	Prosthetic joint infection	Infection	70	2448883	339043	34985	73048	139831	44614	26339
503	SS_0091	Prosthetic joint infection	Infection	72	2486748	700110	34539	88560	110043	39804	23915
504	SS_0092	Prosthetic joint infection	Infection	70	2471253	700109	35304	88912	102458	34194	22353
505	SS_0093	Prosthetic joint infection	Infection	50	2218295	381769	44366	78878	167344	48875	25482
506	SS_0094	Prosthetic joint infection	Infection	55	2231235	695513	40568	104958	199926	39835	25343
507	SS_0095	Prosthetic joint infection	Infection	69	2490590	331035	36096	69359	144167	39835	16013
508	SS_0096	Prosthetic joint infection	Infection	73	2549400	373894	34924	72714	144296	39555	16017
509	SS_0097	Prosthetic joint infection	Infection	71	2508652	507136	35334	72348	119342	39054	22349
510	SS_0098	Prosthetic joint infection	Infection	54	2509992	665005	46482	99741	120874	45366	27798
511	SS_0099	Prosthetic joint infection	Infection	61	2579321	456510	42284	79916	166537	38357	25483
512	SS_0100	Prosthetic joint infection	Infection	74	2637957	265782	35649	59084	147339	34320	19621
513	SS_0103	Prosthetic joint infection	Infection	69	2591043	490253	37552	76358	117191	42578	19892
514	SS_0104	Prosthetic joint infection	Infection	66	2591500	405994	39266	77050	185622	48871	34198
515	SS_0105	Prosthetic joint infection	Infection	43	2570008	569607	59768	133636	313987	119836	82928
516	SS_0106	Prosthetic joint infection	Infection	35	2547383	814103	72783	187797	724072	119829	82921
517	SS_0107	Prosthetic joint infection	Infection	82	2666124	371457	32514	63442	117980	28068	19797
518	SS_0108	Prosthetic joint infection	Infection	98	2664187	228909	27186	42907	84114	26616	19813
521	SS_0111	Prosthetic joint infection	Infection	64	2620257	353150	40942	73380	146605	39373	22698
522	SS_0112	Prosthetic joint infection	Infection	89	2704871	320541	30392	63677	165192	27567	18327
523	SS_0113	Prosthetic joint infection	Infection	79	2495268	308559	31586	53099	96345	26805	17008
524	SS_0114	Prosthetic joint infection	Infection	93	2503747	160943	26923	40673	89458	26271	12273
526	SS_0116	Prosthetic joint infection	Infection	69	2466072	262144	35741	66201	147430	52463	20248
533	SS_0125	Prosthetic joint infection	Infection	73	2403244	221779	32922	56511	111286	61580	31555
534	SS_0126	Prosthetic joint infection	Infection	91	2471162	212321	27156	52530	125737	39811	29045
538	SS_0130	Prosthetic joint infection	Infection	94	2527171	345313	26885	63528	165918	40073	23161
542	SS_0134	Prosthetic joint infection	Infection	83	2433371	621247	29318	79265	120938	35355	19273
543	SS_0135	Prosthetic joint infection	Infection	81	2495192	250839	30805	62869	168511	43916	24640
544	SS_0136	Prosthetic joint infection	Infection	75	2409381	414833	32126	69200	124920	55875	39594
547	SS_0139	Prosthetic joint infection	Infection	63	2453620	513876	38947	99903	292978	67510	67336
548	SS_0140	Prosthetic joint infection	Infection	63	2448349	375517	38863	72565	124132	50392	39794
551	SS_0143	Prosthetic joint infection	Infection	354	2661974	160501	7520	17423	36925	8403	2530
552	SS_0144	Prosthetic joint infection	Infection	119	5270008	1296846	44286	150837	653790	48335	33323
553	SS_0145	Prosthetic joint infection	Infection	80	2498576	229132	31233	57104	155057	39956	15050
554	SS_0146	Prosthetic joint infection	Infection	76	2498695	417272	32878	71177	156326	49718	15664
557	SS_0149	Prosthetic joint infection	Infection	110	2675094	334982	24320	52433	127981	34255	19674
558	SS_0150	Prosthetic joint infection	Infection	123	2764439	341838	22476	53749	88017	26307	17878
559	SS_0151	Prosthetic joint infection	Infection	90	2632071	432970	29246	63893	131413	26318	19677
560	SS_0152	Prosthetic joint infection	Infection	82	2673038	709927	32599	89264	152916	34587	25539
561	SS_0153	Prosthetic joint infection	Infection	78	2513078	356850	32219	65907	151575	40670	16026
562	SS_0154	Prosthetic joint infection	Infection	103	2526132	216765	24526	51511	140400	28244	12716
563	SS_0155	Prosthetic joint infection	Infection	79	2518488	415866	31880	64152	118622	38821	23985
564	SS_0156	Prosthetic joint infection	Infection	89	2518147	415849	28294	62667	116555	33681	21642
565	SS_0157	Prosthetic joint infection	Infection	109	2475422	254158	22711	46418	109814	30765	19683
566	SS_0158	Prosthetic joint infection	Infection	84	2477085	254170	29490	59788	152639	42624	24807
567	SS_0159	Prosthetic joint infection	Infection	101	2519178	375665	24943	57599	130108	39582	9675
568	SS_0160	Prosthetic joint infection	Infection	92	2519231	292866	27383	56330	124646	24643	11355
576	SS_0168	Prosthetic joint infection	Infection	107	2655961	295909	24823	48112	90005	26319	12575
579	SS_0171	Prosthetic joint infection	Infection	73	2530681	370564	34667	70340	147403	35520	20190
580	SS_0172	Prosthetic joint infection	Infection	88	2528724	359277	28736	63355	147403	34308	13009
581	SS_0175	Prosthetic joint infection	Infection	70	2459890	482067	35142	88217	275767	51899	40018
582	SS_0176	Prosthetic joint infection	Infection	74	2462206	600552	33274	93045	250611	48658	29737
583	SS_0178	Prosthetic joint infection	Infection	65	2419475	249983	37223	63560	111217	45125	26598
584	SS_0179	Prosthetic joint infection	Infection	85	2434419	313647	28641	59845	124361	35784	19865
585	SS_0181	Prosthetic joint infection	Infection	59	2368058	377053	40137	80422	210967	96791	40153
586	SS_0182	Prosthetic joint infection	Infection	59	2370439	250041	40177	72720	180606	96791	40153
587	SS_0183	Prosthetic joint infection	Infection	67	2445261	328608	36497	76172	203351	45741	32802
588	SS_0184	Prosthetic joint infection	Infection	65	2444659	626207	37611	97738	203347	65120	39791
589	SS_0185	Prosthetic joint infection	Infection	109	2516052	287916	23084	51425	104542	26651	19677
590	SS_0186	Prosthetic joint infection	Infection	69	2509195	287925	36366	61558	104303	30877	23019
591	SS_0227	Nasal carriage	Asymptomatic carriage	89	2479527	594927	27860	75060	142402	29669	19872
592	SS_0228	Nasal carriage	Asymptomatic carriage	79	2439536	336800	30881	64208	127005	40696	36535
593	SS_0229	Nasal carriage	Asymptomatic carriage	83	2511284	569138	30257	74704	117198	53778	24526
595	SS_0231	Nasal carriage	Asymptomatic carriage	92	2472694	317533	26878	57149	117612	33048	15761
596	SS_0232	Nasal carriage	Asymptomatic carriage	93	2485072	471550	26722	73968	208848	45331	26141
597	SS_0233	Nasal carriage	Asymptomatic carriage	79	2442192	622034	30914	83080	180576	39847	23360
598	SS_0234	Nasal carriage	Asymptomatic carriage	115	2534755	315557	22042	56906	151656	39827	15319
599	SS_0235	Nasal carriage	Asymptomatic carriage	64	2406787	745278	37607	122111	501913	71645	39961
600	SS_0236	Nasal carriage	Asymptomatic carriage	81	2439545	750381	30118	93938	166016	50799	39796
601	SS_0237	Nasal carriage	Asymptomatic carriage	83	2549772	327171	30721	56874	110009	39749	14328
602	SS_0238	Nasal carriage	Asymptomatic carriage	66	2420629	684211	36677	98235	193394	51281	36599
603	SS_0468	Nasal carriage	Asymptomatic carriage	117	2585651	293253	22100	54833	134061	37336	17508
604	SS_0469	Nasal carriage	Asymptomatic carriage	112	2499926	680358	22321	73041	145135	40006	19938
605	SS_0470	Nasal carriage	Asymptomatic carriage	81	2425909	228983	29950	52310	117685	40164	22879
606	SS_0471	Nasal carriage	Asymptomatic carriage	77	2458739	519031	31932	78937	181023	43570	26603
607	SS_0472	Nasal carriage	Asymptomatic carriage	76	2432510	428324	32007	66638	110547	60135	24042
608	SS_0473	Nasal carriage	Asymptomatic carriage	59	2520741	1310251	42725	180702	1310251	135189	39773
609	SS_0474	Nasal carriage	Asymptomatic carriage	73	2489244	572562	34100	81921	150578	51086	28738
610	SS_0475	Nasal carriage	Asymptomatic carriage	85	2514761	604481	29586	90038	276343	42384	25546
614	SS_0479	Nasal carriage	Asymptomatic carriage	125	2558968	280296	20472	49993	141807	37278	13698
615	SS_0187	Catheter	Infection	104	2621847	411797	25211	65171	183793	39822	19677
616	SS_0188	Catheter	Infection	691	3083418	117378	4463	10974	24617	2491	895
617	SS_0189	Catheter	Infection	66	2586457	357644	39189	76672	166514	35479	25503
618	SS_0190	Catheter	Infection	99	2596458	266698	26227	55196	154851	39835	16093
619	SS_0191	Catheter	Infection	103	2593793	278091	25183	53420	120879	39835	18341
620	SS_0192	Catheter	Infection	94	2565524	371657	27293	56724	130164	32778	21713
621	SS_0193	Catheter	Infection	82	2506184	371649	30564	64752	110371	39828	25527
622	SS_0194	Catheter	Infection	84	2624970	295892	31250	58610	129052	50312	29839
623	SS_0195	Catheter	Infection	78	2587622	321835	33175	53963	105216	30566	26487
624	SS_0196	Catheter	Infection	88	2626083	353014	29842	69083	137865	65964	39826
625	SS_0197	Catheter	Infection	58	2660004	456527	45863	92023	184763	71023	26265
626	SS_0198	Catheter	Infection	89	2671055	456566	30012	70229	147677	39145	19680
627	SS_0199	Catheter	Infection	103	2492373	439533	24198	62608	136308	33902	31940
628	SS_0200	Catheter	Infection	71	2480241	345017	34933	63556	124133	39558	33100
629	SS_0201	Catheter	Infection	95	2562989	446548	26979	63921	124132	41974	27635
630	SS_0202	Catheter	Infection	88	2576948	250808	29284	49299	90731	30566	20090
631	SS_0203	Catheter	Infection	73	2694179	277515	36907	64158	109771	34492	19163
632	SS_0204	Catheter	Infection	126	2513374	204506	19948	35107	54995	24458	11577
633	SS_0205	Catheter	Infection	80	2446827	189062	30586	53390	122825	39839	25539
634	SS_0206	Catheter	Infection	87	2463249	213259	28314	53988	154767	27691	19600
635	SS_0207	Catheter	Infection	84	2443830	311100	29094	64735	182004	70969	21602
636	SS_0208	Catheter	Infection	82	2481571	354199	30264	56851	94581	35610	14542
637	SS_0209	Catheter	Infection	104	2709070	379391	26049	57426	116579	34528	19679
638	SS_0210	Catheter	Infection	132	2518026	370428	19076	43217	73549	20507	9177
639	SS_0211	Catheter	Infection	88	2443733	319063	27770	53228	96417	24335	11300
640	SS_0212	Catheter	Infection	92	2449767	381903	26628	64146	136526	28010	11339
641	SS_0213	Catheter	Infection	92	2513286	277177	27319	54740	102526	33734	13798
642	SS_0214	Catheter	Infection	102	2597620	412586	25467	67744	283915	34080	13818
643	SS_0215	Catheter	Infection	122	2588328	372190	21216	54816	109017	34465	9868
644	SS_0216	Catheter	Infection	124	2590092	335893	20888	48249	101217	22084	9957
645	SS_0217	Catheter	Infection	115	2590084	414898	22523	60303	108670	26379	10010
646	SS_0218	Catheter	Infection	69	2540143	357629	36814	76878	185225	37351	22826
647	SS_0219	Catheter	Infection	103	2553715	358378	24794	61337	119853	33666	22846
648	SS_0220	Catheter	Infection	99	2552382	327316	25782	57730	120884	25539	11415
649	SS_0221	Catheter	Infection	75	2453611	243760	32715	60785	137085	46205	28252
650	SS_0222	Catheter	Infection	217	2578428	242969	11883	33350	94322	16037	2423
651	SS_0223	Catheter	Infection	141	2566925	371993	18206	49220	95910	23947	11396
652	SS_0224	Catheter	Infection	76	2551200	326933	33569	63357	119073	47566	23989
653	SS_0225	Catheter	Infection	80	2557906	371825	31974	63533	106405	39745	21606
654	SS_0226	Catheter	Infection	82	2557871	371829	31194	64630	112576	32636	19234
707	SS_0510	Catheter	Infection	58	2452593	380082	42287	78038	156541	39795	18405
708	SS_0511	Catheter	Infection	60	2454923	347542	40916	76101	176556	39227	22933
709	SS_0516	Catheter	Infection	70	2414569	258380	34494	59679	120929	40580	28445
779	SS_0322	Nasal carriage	Asymptomatic carriage	91	2608686	295835	28667	50273	93726	25500	14798
780	SS_0323	Nasal carriage	Asymptomatic carriage	95	2583825	314246	27199	63502	169420	39853	17675
781	SS_0324	Nasal carriage	Asymptomatic carriage	101	2513321	687498	24885	80014	173007	33886	14253
782	SS_0325	Other carriage	Asymptomatic carriage	107	2515021	312032	23505	54266	110090	26245	14889
784	SS_0730	Skin carriage	Asymptomatic carriage	104	2533285	242155	24359	44970	96376	28828	18151
788	SS_0459	Nasal carriage	Asymptomatic carriage	108	2518905	326299	23324	54096	127101	37725	22523
790	SS_0461	Nasal carriage	Asymptomatic carriage	78	2513826	425603	32229	67224	132353	39810	23548
791	SS_0462	Nasal carriage	Asymptomatic carriage	59	2508371	282050	42515	71489	134060	48896	27286
793	SS_0464	Nasal carriage	Asymptomatic carriage	92	2458982	216407	26729	54455	140755	34226	20492
796	SS_0467	Nasal carriage	Asymptomatic carriage	100	2428258	265633	24283	50613	119346	40117	22732
798	SS_0512	Catheter	Infection	74	2434647	489808	32901	79078	223856	36098	23925
799	SS_0513	Catheter	Infection	81	2440334	490270	30128	71060	168925	29519	14813
800	SS_0514	Blood	Infection	73	2409259	412494	33004	78931	213578	62018	38064
801	SS_0515	Blood	Infection	130	2498961	215379	19223	42150	113444	38970	9335
952	SS_0735	Skin carriage	Asymptomatic carriage	84	2484699	471533	29580	74378	200980	43826	27501
954	SS_0737	Skin carriage	Asymptomatic carriage	67	2446501	415911	36515	73855	150842	48917	38463
961	SS_0744	Skin carriage	Asymptomatic carriage	94	2478532	282174	26368	56922	128346	34981	19848
963	SS_0746	Skin carriage	Asymptomatic carriage	93	2477995	366267	26646	60095	120940	34059	21136
969	SS_0752	Skin carriage	Asymptomatic carriage	75	2481664	630256	33089	85679	166059	43697	26801
970	SS_0753	Skin carriage	Asymptomatic carriage	453	5164989	387556	11402	36419	47308	8044	4966
973	SS_0756	Skin carriage	Asymptomatic carriage	74	2468592	624719	33360	91910	175002	54489	21181
975	SS_0758	Skin carriage	Asymptomatic carriage	85	2502672	458821	29444	71754	186360	76399	32191
979	SS_0762	Skin carriage	Asymptomatic carriage	69	2455388	330310	35586	67036	140061	50428	22421
981	SS_0764	Skin carriage	Asymptomatic carriage	531	2722851	87078	5128	9673	18330	3500	1302
983	SS_0766	Skin carriage	Asymptomatic carriage	66	2505658	505709	37965	98816	360785	55582	28256
984	SS_0767	Skin carriage	Asymptomatic carriage	119	2519206	799246	21170	79908	132814	42864	12056
986	SS_0769	Skin carriage	Asymptomatic carriage	112	2451836	507369	21892	62399	157820	42957	35661
988	SS_0771	Skin carriage	Asymptomatic carriage	85	2485079	471483	29237	67234	119189	28238	15079
990	SS_0773	Skin carriage	Asymptomatic carriage	86	2479808	442398	28835	64375	121097	48942	19273
994	SS_0777	Skin carriage	Asymptomatic carriage	112	2609508	427775	23300	71555	336407	26329	9457
995	SS_0778	Skin carriage	Asymptomatic carriage	130	2490980	379651	19162	49455	112565	30853	16510
997	SS_0780	Skin carriage	Asymptomatic carriage	104	2531460	697909	24341	81426	183611	41031	19736
1000	SS_0783	Skin carriage	Asymptomatic carriage	118	2536506	297241	21496	44637	90689	26649	11283
1001	SS_0784	Skin carriage	Asymptomatic carriage	70	2503924	426907	35771	79081	146280	37818	26804
1003	SS_0786	Skin carriage	Asymptomatic carriage	94	2437267	620869	25929	80118	196950	34245	24354
1004	SS_0787	Skin carriage	Asymptomatic carriage	90	2418544	250004	26873	52800	124349	45188	19839
1005	SS_0788	Skin carriage	Asymptomatic carriage	80	2440366	368864	30505	67176	162443	29414	24455
1007	SS_0790	Skin carriage	Asymptomatic carriage	159	5143825	356931	32352	60931	141422	39507	20906
1008	SS_0791	Skin carriage	Asymptomatic carriage	93	2480771	300866	26675	52361	99870	39780	30183
1011	SS_0794	Skin carriage	Asymptomatic carriage	81	2467472	498489	30463	73449	145211	41119	26637
1015	SS_0798	Skin carriage	Asymptomatic carriage	88	2493191	882467	28332	102776	203886	46196	30453
1016	SS_0799	Skin carriage	Asymptomatic carriage	96	2499442	268308	26036	54809	133040	30411	21384
1018	SS_0801	Skin carriage	Asymptomatic carriage	132	2526936	391886	19144	52717	140703	22322	10785
1019	SS_0802	Skin carriage	Asymptomatic carriage	101	2568155	434860	25428	65760	185335	39799	14103
1020	SS_0803	Skin carriage	Asymptomatic carriage	93	2551447	447094	27435	82830	332829	30235	14431
1021	SS_0804	Skin carriage	Asymptomatic carriage	43	2455468	729715	57104	167528	725076	110510	83003
1022	SS_0805	Skin carriage	Asymptomatic carriage	95	2588718	441935	27250	62251	148464	34259	11462
1025	SS_0808	Skin carriage	Asymptomatic carriage	64	2590725	825945	40481	135345	642813	39637	15048
1027	SS_0810	Skin carriage	Asymptomatic carriage	80	2544036	460402	31801	90286	326972	41697	28829
1028	SS_0811	Skin carriage	Asymptomatic carriage	301	2505796	169171	8325	15919	21031	5534	3361
1031	SS_0814	Skin carriage	Asymptomatic carriage	82	2522366	501664	30761	68840	129839	42116	19619
1032	SS_0815	Skin carriage	Asymptomatic carriage	90	2480140	376578	27558	58997	145450	40179	20310
1034	SS_0817	Skin carriage	Asymptomatic carriage	143	2555447	454982	17871	48252	89655	18332	10717
1036	SS_0819	Skin carriage	Asymptomatic carriage	51	2531402	743052	49636	150510	585051	83033	40394
1037	SS_0820	Skin carriage	Asymptomatic carriage	73	2552706	745267	34969	113335	345178	60378	40058
1038	SS_0821	Skin carriage	Asymptomatic carriage	83	2567882	387279	30939	75610	239055	45084	36493
1043	SS_0922	Prosthetic joint infection	Infection	65	2398530	268603	36901	58186	96316	39737	23927
1044	SS_0923	Prosthetic joint infection	Infection	114	2676504	186788	23479	35600	73861	18662	9556
1046	SS_0925	Prosthetic joint infection	Infection	97	2541925	421865	26206	57377	88691	21611	11055
1047	SS_0926	Prosthetic joint infection	Infection	75	2632577	489568	35102	68500	95982	26586	19630
1049	SS_0928	Prosthetic joint infection	Infection	97	2674697	387873	27575	53185	82969	21488	13638
1050	SS_0929	Prosthetic joint infection	Infection	83	2400594	271478	28923	56928	116911	49416	24162
1051	SS_0930	Prosthetic joint infection	Infection	88	2532626	308063	28780	55235	119025	24624	11292
1052	SS_0931	Prosthetic joint infection	Infection	93	2694787	222966	28977	44952	82977	25414	13501
1053	SS_0932	Prosthetic joint infection	Infection	80	2466385	327155	30830	58740	96312	32260	17519
1054	SS_0933	Prosthetic joint infection	Infection	74	2449676	311825	33104	58748	114808	41204	19819
1055	SS_0934	Prosthetic joint infection	Infection	72	2496662	404426	34676	62086	95902	34218	21611
1056	SS_0935	Prosthetic joint infection	Infection	141	2669421	141054	18933	29769	60737	14064	7111
1057	SS_0936	Prosthetic joint infection	Infection	109	2497290	227081	22911	38007	75775	13069	8144
1058	SS_0937	Prosthetic joint infection	Infection	113	2444378	220506	21632	37942	63702	20000	10481
1059	SS_0938	Prosthetic joint infection	Infection	65	2523397	264964	38822	57898	118893	34049	25490
1060	SS_0939	Prosthetic joint infection	Infection	828	3116089	133676	3764	10017	20846	1728	718
1061	SS_0940	Prosthetic joint infection	Infection	114	2653637	168261	23278	37412	82989	19193	14675
1062	SS_0941	Prosthetic joint infection	Infection	76	2511670	357808	33049	64762	111228	39749	19738
1063	SS_0942	Prosthetic joint infection	Infection	64	2513580	307588	39275	72480	155764	44229	25498
1065	SS_0944	Bone infection	Infection	89	2683429	273477	30151	52028	93112	20383	16739
1066	SS_0945	Bone infection	Infection	63	2451040	295620	38906	69569	203860	40868	13266
1067	SS_0946	Prosthetic joint infection	Infection	67	2533990	700299	37821	93490	119008	39729	23839
1068	SS_0947	Bone infection	Infection	216	2447346	160310	11331	19232	33002	9483	4739
1070	SS_0949	Bone infection	Infection	62	2489429	321293	40153	71338	141767	39787	17951
1071	SS_0950	Bone infection	Infection	92	2698185	225234	29329	46251	82949	22584	13649
1072	SS_0951	Fracture fixation	Infection	82	2457617	311718	29971	54264	101774	37496	17528
1073	SS_0952	Fracture fixation	Infection	83	2442020	371551	29422	60780	95874	28276	19206
1074	SS_0953	Fracture fixation	Infection	78	2495185	294916	31990	62540	120684	39536	14674
1075	SS_0954	Fracture fixation	Infection	126	2551295	229817	20249	36153	70997	19230	10370
1076	SS_0955	Fracture fixation	Infection	75	2541819	369963	33891	64593	131982	46024	25526
1078	SS_0957	Fracture fixation	Infection	96	2431281	173050	25326	38955	82976	22264	13890
1079	SS_0958	Fracture fixation	Infection	73	2490498	286427	34117	58468	102141	28457	20825
1080	SS_0959	Fracture fixation	Infection	60	2483190	227656	41387	58774	119349	39729	24491
1081	SS_0960	Fracture fixation	Infection	67	2603394	335867	38857	64405	148003	36738	22697
1082	SS_0961	Fracture fixation	Infection	86	2506564	333965	29147	54186	94682	25496	14794
1083	SS_0962	Fracture fixation	Infection	69	2398676	253800	34764	58770	111181	39737	19811
1084	SS_0963	Fracture fixation	Infection	139	2696146	187835	19397	30149	51125	13857	9233
1085	SS_0964	Fracture fixation	Infection	134	2464351	208672	18391	32535	57677	16950	8977
1086	SS_0965	Fracture fixation	Infection	81	2449182	220363	30237	46546	82890	30755	18261
1087	SS_0966	Fracture fixation	Infection	49	2387149	300922	48718	76829	130645	56119	34839
1088	SS_0967	Fracture fixation	Infection	147	2509372	136835	17071	24987	49602	14559	8680
1089	SS_0968	Fracture fixation	Infection	83	2592202	425207	31232	61987	103585	26154	11422
1090	SS_0969	Fracture fixation	Infection	79	2474849	324332	31328	55502	125460	26612	21686
1091	SS_0970	Fracture fixation	Infection	40	2413984	287405	60350	79824	149180	74458	51030
1092	SS_0971	Fracture fixation	Infection	80	2501788	284426	31273	53815	95547	33396	17432
1093	SS_0972	Fracture fixation	Infection	75	2602455	478036	34700	71527	162135	25495	19633
1094	SS_0973	Fracture fixation	Infection	65	2461137	352073	37864	66927	134983	38765	33072
1095	SS_0974	Fracture fixation	Infection	85	2555821	255431	30069	47189	83341	26445	14795
1096	SS_0975	Fracture fixation	Infection	76	2373336	239317	31229	46330	82921	38556	25516
1097	SS_0976	Fracture fixation	Infection	74	2611899	277149	35296	62174	96456	36287	18277
1099	SS_0978	Fracture fixation	Infection	92	2700879	327403	29358	54131	98139	22905	11645
1100	SS_0979	Fracture fixation	Infection	107	2432025	650667	22730	74898	166627	61150	25502
1101	SS_0980	Fracture fixation	Infection	85	2477727	327163	29150	49662	84948	31134	19226
1102	SS_0981	Fracture fixation	Infection	107	2519880	340541	23551	54520	110919	21347	11899
1103	SS_0982	Fracture fixation	Infection	84	2441563	468729	29067	63403	98118	25489	16085
1104	SS_0983	Fracture fixation	Infection	101	2674156	144198	26477	36277	71007	22676	13334
1105	SS_0984	Fracture fixation	Infection	95	2506467	518735	26384	63491	88974	22126	10662
1106	SS_0985	Fracture fixation	Infection	78	2680587	353136	34367	62429	105870	25373	15954
1107	SS_0986	Fracture fixation	Infection	77	2704199	247011	35120	54340	110710	35643	21606
1108	SS_0987	Fracture fixation	Infection	79	2437678	311721	30857	55603	125894	39784	18900
1109	SS_0988	Fracture fixation	Infection	69	2457323	311724	35614	61840	132192	44726	20167
1110	SS_0989	Fracture fixation	Infection	86	2675179	227084	31107	51273	108584	22686	15527
1111	SS_0990	Fracture fixation	Infection	107	2566721	404405	23989	53990	119364	24512	14810
1113	SS_0992	Fracture fixation	Infection	103	2495010	414392	24224	67714	201249	24705	14945
1114	SS_0993	Fracture fixation	Infection	104	2511607	347339	24151	51873	88515	19011	11552
1115	SS_0994	Fracture fixation	Infection	35	2487040	629927	71059	151549	329766	82929	60055
1116	SS_0995	Fracture fixation	Infection	100	2554871	184154	25549	37871	78854	23374	10503
1117	SS_0996	Fracture fixation	Infection	53	2505545	485903	47275	98083	225835	44443	33079
1118	SS_0997	Fracture fixation	Infection	76	2491260	719018	32780	94818	166616	36901	19909
1119	SS_0998	Fracture fixation	Infection	56	2444526	280330	43653	68080	156726	43407	31436
1120	SS_0999	Fracture fixation	Infection	73	2439045	214582	33412	54659	110597	39729	24092
1121	SS_1000	Fracture fixation	Infection	116	2383760	136359	20550	29517	62176	19384	11791
1122	SS_1001	Fracture fixation	Infection	46	2488937	583449	54108	98167	143367	47701	36653
1123	SS_1002	Fracture fixation	Infection	92	2507668	217566	27258	42388	83297	25508	13005
1124	SS_1003	Fracture fixation	Infection	73	2373707	255395	32517	50270	92441	30179	11304
1125	SS_1004	Fracture fixation	Infection	91	2670576	222852	29347	47303	94298	30392	16577
1127	SS_1006	Fracture fixation	Infection	98	2458233	216311	25085	38777	70934	21375	11291
1128	SS_1007	Fracture fixation	Infection	1608	3144017	64682	1956	5388	13524	457	397
1129	SS_1008	Fracture fixation	Infection	57	2435524	333295	42729	71249	147475	34042	21830
1131	SS_1010	Fracture fixation	Infection	84	2662569	379697	31698	70220	121718	22882	14569
1132	SS_1011	Fracture fixation	Infection	76	2503040	282944	32935	57513	108188	29732	19480
1133	SS_1012	Fracture fixation	Infection	85	2461357	311829	28958	55834	135184	27975	12936
1134	SS_1013	Fracture fixation	Infection	92	2430819	273977	26422	48934	95851	21611	14814
1135	SS_1014	Fracture fixation	Infection	78	2468222	293381	31644	55418	98525	40305	17897
1136	SS_1015	Fracture fixation	Infection	87	2466862	273701	28355	48051	82911	26493	14810
