# Supplementary material for: Disease-associated genotypes of the commensal skin bacterium Staphylococcus epidermidis
Source: Nat Commun. 2018 Nov 28;9:5034. doi: 10.1038/s41467-018-07368-7 (PMC6261936; doi:10.1038/s41467-018-07368-7)
Supplement: Supplementary file 9 — Supplementary Data 6 [file 41467_2018_7368_MOESM9_ESM.xlsx]

## Sheet: Sheet1
	Supplementary Data 6. Summary of in vitro phenotype scores used for functional filtering of GWAS results
	Identifier	Isolate name	Population	Methicillin resistance (SCCmec island type)	IL-8 in HaCaT keratinocytes (pg/ml)	IL-8 in whole blood (pg/ml)	Biofilm formation (OD 600nm)	Cytotoxicity (RFU)
	248	SS_0331	Infection	MRSE (IV)	1908.79	15175.4	1.13126	-
	249	SS_0332	Asymptomatic carriage	MRSE (IV)	1713.31	15862.5	0.794481	-
	250	SS_0333	Infection	MRSE (III)	212.86	17633.6	0.683925	-
	251	SS_0334	Asymptomatic carriage	MSSE	1886.07	15865.5	0.757148	0.625284
	252	SS_0335	Infection	MRSE (IV)	1308.78	17748.5	1.05537	0.00150973
	253	SS_0336	Infection	MRSE (IV)	1056.07	16306.4	0.776148	0.605391
	254	SS_0337	Infection	MRSE (IV)	1026.98	14841.4	0.831925	0.643649
	255	SS_0338	Infection	MRSE (III)	706.14	15150.3	0.829592	0.694014
	256	SS_0339	Asymptomatic carriage	MRSE (IV)	1195.01	13320.9	2.04037	0.79268
	257	SS_0340	Infection	MSSE	1347.32	14068	0.30537	0.59683
	258	SS_0341	Asymptomatic carriage	MSSE	722.14	14859	0.904259	0.830423
	259	SS_0342	Asymptomatic carriage	MRSE (IV)	896.19	10204.2	0.862925	0.720526
	260	SS_0343	Infection	MRSE (IV)	713.87	14704.8	0.871148	0.71121
	261	SS_0344	Infection	MRSE (C/2)	909.3	16576.6	0.782703	0.821963
	262	SS_0345	Asymptomatic carriage	MRSE (III)	1384.24	17710.6	2.04437	0.831969
	263	SS_0346	Asymptomatic carriage	MRSE (A/C)	2132.1	11794	2.04426	0.742352
	264	SS_0347	Infection	MRSE (B/3)	1689.59	13634.7	0.518814	0.434028
	265	SS_0348	Infection	MSSE	1490.29	14069.7	1.52293	0.608604
	266	SS_0349	Infection	MRSE (IV)	817.46	13939.1	0.189481	0.669876
	267	SS_0350	Asymptomatic carriage	MSSE	1990.58	15199.6	1.95593	0.652468
	268	SS_0351	Infection	MRSE (I)	1470.38	14792	0.304259	0.474597
	270	SS_0353	Infection	MRSE (IV)	1519.55	14762.3	0.535925	0.548813
	271	SS_0354	Infection	MRSE (A/C,4)	1390.44	10849.8	0.771259	0.713484
	272	SS_0355	Infection	MRSE (I)	1432.99	12079.7	0.663925	0.390982
	273	SS_0356	Asymptomatic carriage	MRSE (I)	1049.9	12364.4	0.634814	0.525606
	274	SS_0357	Infection	MRSE (IV)	961.52	9226.52	0.916925	0.678557
	275	SS_0358	Infection	MRSE (IV)	1693.56	16456.9	1.24793	-0.00829429
	276	SS_0359	Infection	MRSE (IV)	1334.38	13863.4	0.94937	0.781743
	277	SS_0360	Asymptomatic carriage	MSSE	1693.83	11693.8	0.389259	0.704987
	278	SS_0361	Infection	MSSE	1778.65	14002.2	0.700148	0.744773
	279	SS_0362	Asymptomatic carriage	MSSE	614	15178.6	1.12815	0.691026
	280	SS_0363	Infection	MRSE (IV)	1430.96	12653.5	0.839814	0.592899
	281	SS_0364	Asymptomatic carriage	MSSE	1086.29	13286.6	0.446148	0.657573
	282	SS_0365	Asymptomatic carriage	MSSE	916.8	9203.38	0.668703	0.71433
	283	SS_0366	Infection	MRSE (NT/2)	1254	15614.4	0.822925	0.651467
	284	SS_0367	Infection	MSSE	1470.18	17955.5	0.663148	0.602188
	286	SS_0369	Asymptomatic carriage	MSSE	880.93	17546.6	0.534259	0.595354
	287	SS_0370	Asymptomatic carriage	MRSE (IV)	1902.13	15303.2	0.972703	0.643773
	288	SS_0371	Infection	MRSE (IV)	1950.98	16462.5	2.0417	0.657685
	289	SS_0372	Infection	MRSE (IV)	2352.34	17503.6	2.03604	0.640095
	290	SS_0373	Infection	MSSE	1208.05	16508.4	0.342703	0.643979
	291	SS_0374	Infection	MRSE (IV)	999.61	15419.6	2.04404	0.484931
	292	SS_0375	Asymptomatic carriage	MSSE	1284.47	14489.6	0.18637	0.537038
	293	SS_0376	Infection	MRSE (IV)	1150.13	13364.6	1.36848	0.462336
	294	SS_0377	Asymptomatic carriage	MSSE	1854.63	11953.4	0.498925	0.592525
	295	SS_0378	Asymptomatic carriage	MSSE	2321.31	13956.7	0.88237	0.563937
	296	SS_0379	Infection	MRSE (IV)	172.22	15044.5	0.57837	0.49099
	297	SS_0380	Infection	MRSE (II)	774.26	7873.11	0.211814	0.361539
	298	SS_0381	Infection	MSSE	249.11	13833.1	0.145037	0.556374
	299	SS_0382	Infection	MRSE (B/3)	738.95	9066.85	0.438703	0.165173
	300	SS_0383	Infection	MRSE (IV)	230.22	14801	0.548925	0.533854
	301	SS_0384	Asymptomatic carriage	MRSE (IV)	312.6	14458.5	0.141814	-
	302	SS_0385	Asymptomatic carriage	MSSE	837.48	13726.9	0.627037	-
	303	SS_0386	Asymptomatic carriage	MRSE (IV)	75.06	13492.7	0.594481	-
	304	SS_0387	Asymptomatic carriage	MSSE	854.08	9438.2	1.92059	-
	305	SS_0388	Asymptomatic carriage	MSSE	515.14	12741.9	2.04137	-
	306	SS_0389	Asymptomatic carriage	MSSE	111.42	12329.4	1.63793	-
	307	SS_0390	Asymptomatic carriage	MRSE (IV)	154.89	13273.2	0.0352588	-
	308	SS_0391	Infection	MRSE (IV)	156.5	11623.4	0	-
	309	SS_0392	Infection	MSSE	212.18	12073.9	0.44337	-
	311	SS_0394	Infection	MRSE (V)	70.16	13548.6	2.04437	-
	312	SS_0395	Asymptomatic carriage	MRSE (IV)	97.52	12427.8	2.03659	-
	313	SS_0396	Asymptomatic carriage	MSSE	817.21	13062.9	1.24659	-
	314	SS_0397	Asymptomatic carriage	MSSE	483.13	10575.3	2.04015	-
	315	SS_0398	Asymptomatic carriage	MSSE	755.16	11542.7	1.531	-
	316	SS_0399	Asymptomatic carriage	MSSE	32.29	13473.6	1.07567	-
	317	SS_0400	Asymptomatic carriage	MRSE (IVc)	684.08	15319.3	0.672556	-
	318	SS_0401	Asymptomatic carriage	MSSE	836.2	11805.8	1.26433	-
	319	SS_0402	Asymptomatic carriage	MSSE	64.56	9959.03	0	-
	320	SS_0403	Asymptomatic carriage	MSSE	846.45	10694.6	0.628889	-
	321	SS_0404	Asymptomatic carriage	MSSE	59.86	15050.1	0.672333	-
	322	SS_0405	Asymptomatic carriage	MSSE	420.23	8399.76	0.757111	-
	323	SS_0406	Asymptomatic carriage	MSSE	38.98	8641.41	1.52633	-
	324	SS_0407	Asymptomatic carriage	MSSE	212.28	13800.5	1.58378	-
	325	SS_0408	Asymptomatic carriage	MSSE	713.25	13507.9	0.759667	-
	326	SS_0409	Asymptomatic carriage	MSSE	159.42	13066	1.07756	-
	327	SS_0410	Asymptomatic carriage	MSSE	849.36	12963.6	1.64889	-
	328	SS_0411	Asymptomatic carriage	MSSE	443.1	14800.3	0.187667	-
	329	SS_0412	Asymptomatic carriage	MSSE	31.43	13723.8	0.817333	-
	330	SS_0413	Asymptomatic carriage	MSSE	274.16	10376.9	1.60111	-
