# Supplementary material for: Disease-associated genotypes of the commensal skin bacterium Staphylococcus epidermidis
Source: Nat Commun. 2018 Nov 28;9:5034. doi: 10.1038/s41467-018-07368-7 (PMC6261936; doi:10.1038/s41467-018-07368-7)
Supplement: Supplementary file 10 — Supplementary Data 7 [file 41467_2018_7368_MOESM10_ESM.xlsx]

## Sheet: Sheet1
	Supplementary Data 7. List of genomes available on NCBI including those used for validation of risk prediction analyses.
	Strain name	Group	Used in validation	Details of isolations, when available	NCBI genome accession number
	7759	Asymptomatic carriage	Yes	Environment	GCA_002271435.1
	0123W_32_35	Asymptomatic carriage	Yes	Skin microbiome of two premature infants during the first month of life	GCA_001914135.1
	0514Y_32_9	Asymptomatic carriage	Yes	Skin microbiome of two premature infants during the first month of life	GCA_001914145.1
	14.1.R1	Asymptomatic carriage	Yes	Human skin (light acne)	GCA_001956655.2
	14.1.R1.SE	Asymptomatic carriage	Yes	Human skin	GCA_000239515.2
	623_SEPI	Asymptomatic carriage	Yes	Skin	GCA_001073595.1
	AU21	Asymptomatic carriage	Yes	Skin	GCA_001469325.1
	AU23	Asymptomatic carriage	Yes	healthy nares	GCA_001469315.1
	AU24	Asymptomatic carriage	Yes	Skin	GCA_001457235.1
	CV94	Asymptomatic carriage	Yes	Nasal carriage	GCA_002907865.1
	E13A	Asymptomatic carriage	Yes	Skin	GCA_000443975.1
	FS1	Asymptomatic carriage	Yes	Human skin (light acne)	GCA_001469335.1
	GRE40	Asymptomatic carriage	Yes	human skin	GCA_002907785.1
	ICE117	Asymptomatic carriage	Yes	Skin around wound	GCA_002908175.1
	M23864:W2(grey)	Asymptomatic carriage	Yes	Skin	GCA_000164075.1
	MRSE 52-2	Asymptomatic carriage	Yes	pharyngeal exudade	GCA_002307395.1
	SK135	Asymptomatic carriage	Yes	Skin	GCA_000177115.1
	ST14	Asymptomatic carriage	Yes	Skin, Belgium	GCA_001298115.1
	1021.rep1_SEPI	Infection	Yes	Blood	GCA_001069925.1
	1062_SEPI	Infection	Yes	Blood	GCA_001068575.1
	1226_SEPI	Infection	Yes	Blood	GCA_001068845.1
	281_SEPI	Infection	Yes	Wound	GCA_001072055.1
	504_SEPI	Infection	Yes	Blood	GCA_001071215.1
	590_SEPI	Infection	Yes	Blood	GCA_001071395.1
	686_SEPI	Infection	Yes	Sputum	GCA_001073935.1
	DAR1186	Infection	Yes	-	GCA_002908735.1
	GTH12	Infection	Yes	-	GCA_003119275.1
	ICE181	Infection	Yes	Wound	GCA_002908135.1
	ICE25	Infection	Yes	Respiratory	GCA_002908115.1
	LRKNS042	Infection	Yes	Outbreak of linezolid resistant coagulase negative staphylococci	GCA_001622705.1
	LRKNS062	Infection	Yes	Outbreak of linezolid resistant coagulase negative staphylococci	GCA_001622445.1
	LRKNS079	Infection	Yes	Outbreak of linezolid resistant coagulase negative staphylococci	GCA_001658635.1
	LRKNS087	Infection	Yes	Outbreak of linezolid resistant coagulase negative staphylococci	GCA_001658715.1
	M0026	Infection	Yes	Blood	GCA_000551165.1
	MCO7	Infection	Yes	Blood	GCA_002907645.1
	URU27	Infection	Yes	Urine	GCA_002907935.1
	ATCC 14990	Infection	No	Nose 1976 Czechoslovakia	GCA_002087975.1
	1057	Infection	No	central veneous catheter	GCA_000705055.1
	12142587	Infection	No	Strain isolated from blood culture from a patient with community-acquired native valve endocarditis.	GCA_000304575.1
	100_SEPI	Infection	No	Bronchoalveolar Lavage	GCA_001061715.1
	101_SEPI	Infection	No	Intracutaneous Line Segment	GCA_001068455.1
	1013_SEPI	Infection	No	Blood	GCA_001069845.1
	102_SEPI	Infection	No	Intracutaneous Line Segment	GCA_001069075.1
	1021.rep2_SEPI	Infection	No	Blood	GCA_001069095.1
	1022_SEPI	Infection	No	Blood	GCA_001068475.1
	1023_SEPI	Infection	No	Blood	GCA_001068495.1
	1024_SEPI	Infection	No	Blood	GCA_001069955.1
	1026_SEPI	Infection	No	Wound	GCA_001068505.1
	1028_SEPI	Infection	No	Sputum	GCA_001069965.1
	1029_SEPI	Infection	No	Sputum	GCA_001069995.1
	1032_SEPI	Infection	No	-	GCA_001070015.1
	1040_SEPI	Infection	No	Blood	GCA_001070025.1
	1056_SEPI	Infection	No	Bronchoalveolar Lavage	GCA_001068545.1
	1063_SEPI	Infection	No	Blood	GCA_001070075.1
	1067_SEPI	Infection	No	Blood	GCA_001068585.1
	1068_SEPI	Infection	No	Blood	GCA_001068615.1
	1088_SEPI	Infection	No	Bronchial Washings	GCA_001068635.1
	1097_SEPI	Infection	No	Urine	GCA_001070155.1
	110_SEPI	Infection	No	Blood	GCA_001070175.1
	1115_SEPI	Infection	No	Bronchoalveolar Lavage	GCA_001070245.1
	1129_SEPI	Infection	No	Bronchial Brush	GCA_001070255.1
	1130_SEPI	Infection	No	Bronchial Brush	GCA_001069215.1
	114_SEPI	Infection	No	Wound	GCA_001068755.1
	1142_SEPI	Infection	No	Blood	GCA_001070315.1
	1143_SEPI	Infection	No	Blood	GCA_001069245.1
	1144_SEPI	Infection	No	Blood	GCA_001069275.1
	1188_SEPI	Infection	No	Wound	GCA_001069375.1
	1190_SEPI	Infection	No	Blood	GCA_001069395.1
	1191_SEPI	Infection	No	Wound	GCA_001076305.1
	1204_SEPI	Infection	No	Blood	GCA_001068785.1
	1249_SEPI	Infection	No	Blood	GCA_001068895.1
	125_SEPI	Infection	No	Wound	GCA_001070395.1
	1284_SEPI	Infection	No	Sputum	GCA_001070415.1
	1289_SEPI	Infection	No	Wound	GCA_001068995.1
	1295_SEPI	Infection	No	Urine	GCA_001069515.1
	1296_SEPI	Infection	No	Cerebrospinal Fluid	GCA_001069525.1
	1306.rep1_SEPI	Infection	No	CSF (Pre-Centrifugation)	GCA_001070485.1
	1306.rep2_SEPI	Infection	No	CSF (Pre-Centrifugation)	GCA_001070505.1
	1311_SEPI	Infection	No	CSF (Pre-Centrifugation)	GCA_001070535.1
	1312_SEPI	Infection	No	Blood	GCA_001070555.1
	1321_SEPI	Infection	No	Bronchoalveolar Lavage	GCA_001076185.1
	1337_SEPI	Infection	No	Sputum	GCA_001076235.1
	134_SEPI	Infection	No	-	GCA_001076265.1
	1340_SEPI	Infection	No	Catheter Tip	GCA_001070565.1
	15_SEPI	Infection	No	Bronchoalveolar Lavage	GCA_001070645.1
	154_SEPI	Infection	No	Blood	GCA_001070635.1
	158_SEPI	Infection	No	Bronchoalveolar Lavage	GCA_001070675.1
	16_SEPI	Infection	No	Bronchoalveolar Lavage	GCA_001070695.1
	160_SEPI	Infection	No	Wound	GCA_001071485.1
	161_SEPI	Infection	No	Wound	GCA_001071495.1
	162_SEPI	Infection	No	Wound	GCA_001071515.1
	165_SEPI	Infection	No	Wound	GCA_001071565.1
	178_SEPI	Infection	No	Organism	GCA_001071635.1
	18_SEPI	Infection	No	Bronchoalveolar Lavage	GCA_001070735.1
	180_SEPI	Infection	No	Bronchoalveolar Lavage	GCA_001071665.1
	196_SEPI	Infection	No	Urine	GCA_001071645.1
	21_SEPI	Infection	No	Bronchoalveolar Lavage	GCA_001071795.1
	236_SEPI	Infection	No	Bronchoalveolar Lavage	GCA_001071885.1
	237_SEPI	Infection	No	Wound	GCA_001071895.1
	246_SEPI	Infection	No	Wound	GCA_001071935.1
	248_SEPI	Infection	No	Tracheal Aspirate	GCA_001071955.1
	270_SEPI	Infection	No	Bronchoalveolar Lavage	GCA_001072005.1
	282_SEPI	Infection	No	Wound	GCA_001072065.1
	295_SEPI	Infection	No	Bronchoalveolar Lavage	GCA_001076655.1
	296_SEPI	Infection	No	Bronchoalveolar Lavage	GCA_001072135.1
	312_SEPI	Infection	No	Bronchoalveolar Lavage	GCA_001072235.1
	314_SEPI	Infection	No	Bronchoalveolar Lavage	GCA_001072245.1
	354_SEPI	Infection	No	Sputum	GCA_001072495.1
	364_SEPI	Infection	No	Bronchoalveolar Lavage	GCA_001072555.1
	365_SEPI	Infection	No	Bronchoalveolar Lavage	GCA_001072575.1
	366_SEPI	Infection	No	Bronchoalveolar Lavage	GCA_001072595.1
	384_SEPI	Infection	No	Urine	GCA_001072685.1
	386_SEPI	Infection	No	Wound	GCA_001071015.1
	393_SEPI	Infection	No	Bronchoalveolar Lavage	GCA_001072715.1
	402_SEPI	Infection	No	Bronchial Washings	GCA_001072775.1
	407_SEPI	Infection	No	Wound	GCA_001072795.1
	422.rep1_SEPI	Infection	No	Sputum	GCA_001072875.1
	422.rep2_SEPI	Infection	No	Sputum	GCA_001072885.1
	439_SEPI	Infection	No	Eye	GCA_001072995.1
	450_SEPI	Infection	No	Bronchoalveolar Lavage	GCA_001071125.1
	458_SEPI	Infection	No	Sputum, Induced	GCA_001073035.1
	460_SEPI	Infection	No	Bronchoalveolar Lavage	GCA_001073075.1
	475_SEPI	Infection	No	Bronchoalveolar Lavage	GCA_001076465.1
	477_SEPI	Infection	No	Bronchoalveolar Lavage	GCA_001076495.1
	479_SEPI	Infection	No	Blood	GCA_001073115.1
	520_SEPI	Infection	No	Endotracheal Tube Suction	GCA_001073215.1
	529_SEPI	Infection	No	Blood	GCA_001073235.1
	535_SEPI	Infection	No	Catheter Tip	GCA_001073305.1
	551_SEPI	Infection	No	Bronchoalveolar Lavage	GCA_001073295.1
	563_SEPI	Infection	No	Wound	GCA_001073395.1
	568_SEPI	Infection	No	Blood	GCA_001073435.1
	585_SEPI	Infection	No	Wound	GCA_001073465.1
	59_SEPI	Infection	No	Bronchoalveolar Lavage	GCA_001073485.1
	596_SEPI	Infection	No	Fluid	GCA_001071415.1
	597_SEPI	Infection	No	Blood	GCA_001073515.1
	6_SEPI	Infection	No	Urine	GCA_001073525.1
	604_SEPI	Infection	No	Sputum	GCA_001073535.1
	634_SEPI	Infection	No	Tracheal Aspirate	GCA_001071425.1
	642_SEPI	Infection	No	Blood	GCA_001073655.1
	643_SEPI	Infection	No	Blood	GCA_001073675.1
	644_SEPI	Infection	No	Blood	GCA_001073685.1
	652_SEPI	Infection	No	Bronchoalveolar Lavage	GCA_001073765.1
	654_SEPI	Infection	No	Blood	GCA_001074865.1
	655_SEPI	Infection	No	Blood	GCA_001073795.1
	656_SEPI	Infection	No	Blood	GCA_001074895.1
	663_SEPI	Infection	No	Tracheal Aspirate	GCA_001073845.1
	677_SEPI	Infection	No	Catheter Tip	GCA_001073875.1
	678_SEPI	Infection	No	Catheter Tip	GCA_001073895.1
	695_SEPI	Infection	No	Catheter Tip	GCA_001073995.1
	705_SEPI	Infection	No	Eye	GCA_001074005.1
	73_SEPI	Infection	No	Bronchoalveolar Lavage	GCA_001074075.1
	737_SEPI	Infection	No	Bronchoalveolar Lavage	GCA_001074105.1
	749_SEPI	Infection	No	CSF (Pre-Centrifugation)	GCA_001074185.1
	760_SEPI	Infection	No	Blood	GCA_001077145.1
	761_SEPI	Infection	No	Blood	GCA_001074955.1
	764_SEPI	Infection	No	Bronchoalveolar Lavage	GCA_001075015.1
	767_SEPI	Infection	No	Bronchoalveolar Lavage	GCA_001074315.1
	785_SEPI	Infection	No	Blood	GCA_001075025.1
	795_SEPI	Infection	No	Blood	GCA_001077065.1
	798_SEPI	Infection	No	Blood	GCA_001074435.1
	799_SEPI	Infection	No	Urine	GCA_001075065.1
	8_SEPI	Infection	No	Urine	GCA_001074445.1
	801_SEPI	Infection	No	Urine, Indwelling Catheter	GCA_001074495.1
	802_SEPI	Infection	No	Blood	GCA_001074505.1
	803_SEPI	Infection	No	Blood	GCA_001075055.1
	818_SEPI	Infection	No	Blood	GCA_001075095.1
	819_SEPI	Infection	No	Tracheal Aspirate	GCA_001075105.1
	821_SEPI	Infection	No	Bronchoalveolar Lavage	GCA_001075135.1
	838_SEPI	Infection	No	Tracheal Aspirate	GCA_001074555.1
	849_SEPI	Infection	No	Wound	GCA_001075165.1
	87_SEPI	Infection	No	Bronchoalveolar Lavage	GCA_001074715.1
	872_SEPI	Infection	No	Tissue	GCA_001074755.1
	890_SEPI	Infection	No	Sputum	GCA_001074875.1
	897_SEPI	Infection	No	Sputum	GCA_001075235.1
	899_SEPI	Infection	No	Bronchoalveolar Lavage	GCA_001075595.1
	91_SEPI	Infection	No	Bronchoalveolar Lavage	GCA_001075605.1
	916_SEPI	Infection	No	Cerebrospinal Fluid	GCA_001075255.1
	917_2_SEPI	Infection	No	-	GCA_001075295.1
	917_SEPI	Infection	No	Cerebrospinal Fluid	GCA_001075635.1
	919_SEPI	Infection	No	Blood	GCA_001075315.1
	92_SEPI	Infection	No	Bronchoalveolar Lavage	GCA_001075885.1
	920_SEPI	Infection	No	Bronchoalveolar Lavage	GCA_001075685.1
	921_SEPI	Infection	No	Bronchoalveolar Lavage	GCA_001075335.1
	926_SEPI	Infection	No	Bronchoalveolar Lavage	GCA_001075745.1
	934_SEPI	Infection	No	Blood	GCA_001075395.1
	935_SEPI	Infection	No	Blood	GCA_001075405.1
	936_SEPI	Infection	No	Blood	GCA_001075945.1
	938_SEPI	Infection	No	-	GCA_001075775.1
	939_SEPI	Infection	No	Bronchoalveolar Lavage	GCA_001075955.1
	94_SEPI	Infection	No	Bronchoalveolar Lavage	GCA_001075435.1
	946_SEPI	Infection	No	Pleural Fluid	GCA_001075795.1
	947_SEPI	Infection	No	Pleural Fluid	GCA_001075805.1
	949_S8	Infection	No	Clinical isolate south africa	GCA_000934225.1
	961_SEPI	Infection	No	Fluid	GCA_001075835.1
	971_SEPI	Infection	No	Fluid	GCA_001075515.1
	972_SEPI	Infection	No	Fluid	GCA_001075525.1
	973_SEPI	Infection	No	Catheter Tip	GCA_001076005.1
	978_SEPI	Infection	No	Urine	GCA_001076045.1
	998_SEPI	Infection	No	Blood	GCA_001075575.1
	A1KF08	Infection	No	clinical germany	GCA_001658475.1
	AEEG06	Infection	No	clinical germany	GCA_001658565.1
	AGT127	Infection	No	Skin absess	GCA_002907955.1
	AGT133	Infection	No	pediatrics	GCA_002907905.1
	AU12-03	Infection	No	Intravascular catheter	GCA_000308395.1
	B45679-10	Infection	No	central veneous catheter	GCA_002156425.1
	BPH0662	Infection	No	-	GCA_900086615.1
	BUG123	Infection	No	wound	GCA_002907885.1
	C10C	Infection	No	Sputum malaysia	GCA_000763625.1
	C3	Infection	No	Eye	GCA_900205825.1
	C7	Infection	No	Eye	GCA_900199615.1
	DAR1172	Infection	No	-	GCA_002908925.1
	DAR1301	Infection	No	-	GCA_002908885.1
	DAR1888	Infection	No	-	GCA_002908715.1
	DAR1907	Infection	No	-	GCA_002850315.1
	DAR2037	Infection	No	-	GCA_002908695.1
	DAR2142	Infection	No	-	GCA_002908635.1
	DAR2143	Infection	No	-	GCA_002908875.1
	DAR4887	Infection	No	-	GCA_002908665.1
	DAR4891	Infection	No	-	GCA_002908645.1
	DAR4892	Infection	No	-	GCA_002908595.1
	DAR4894	Infection	No	-	GCA_002908615.1
	DAR4900	Infection	No	-	GCA_002908575.1
	DAR5153	Infection	No	-	GCA_002908545.1
	DAR5401	Infection	No	-	GCA_002908535.1
	DAR5416	Infection	No	-	GCA_002908835.1
	DAR5907	Infection	No	-	GCA_002908515.1
	DAR5908	Infection	No	-	GCA_002908495.1
	DAR5909	Infection	No	-	GCA_002908475.1
	DAR5910	Infection	No	-	GCA_002908455.1
	DAR5918	Infection	No	-	GCA_002908815.1
	DAR5953	Infection	No	-	GCA_002908825.1
	DAR5954	Infection	No	-	GCA_002908435.1
	DAR5955	Infection	No	-	GCA_002908415.1
	DAR5958	Infection	No	-	GCA_002908365.1
	DAR5959	Infection	No	-	GCA_002908355.1
	DAR5981	Infection	No	-	GCA_002908345.1
	DAR5982	Infection	No	-	GCA_002908795.1
	DAR5984	Infection	No	-	GCA_002908765.1
	DAR5986	Infection	No	-	GCA_002908335.1
	DAR5988	Infection	No	-	GCA_002908315.1
	DAR5990	Infection	No	-	GCA_002908295.1
	DAR5991	Infection	No	-	GCA_002908745.1
	DAR6049	Infection	No	-	GCA_002907945.1
	DEN112	Infection	No	-	GCA_002908265.1
	DEN121	Infection	No	Wound	GCA_002907845.1
	DEN60	Infection	No	Blood	GCA_002907795.1
	ESP40	Infection	No	-	GCA_002907765.1
	ET-024	Infection	No	endotracheal tube biofilm of a mechanically ventilated patient	GCA_000685135.1
	FDAARGOS_153	Infection	No	blood	GCA_002944995.1
	FDAARGOS_157	Infection	No	blood	GCA_001473265.2
	FDAARGOS_161	Infection	No	blood	GCA_002954055.1
	FDAARGOS_83	Infection	No	urine	GCA_000783535.2
	HUR103	Infection	No	Respiratory	GCA_002908185.1
	HUR104	Infection	No	Respiratory	GCA_002907745.1
	I4	Infection	No	Eye	GCA_900205815.1
	I6	Infection	No	Eye	GCA_900199525.1
	I6	Infection	No	Eye	GCA_900205795.1
	I6	Infection	No	Eye	GCA_900205845.1
	ICE146	Infection	No	Wound	GCA_002908155.1
	ICE173	Infection	No	Wound	GCA_002907725.1
	ICE34	Infection	No	Wound	GCA_002907705.1
	ICE91	Infection	No	Wound	GCA_002908055.1
	ITL533	Infection	No	Wound	GCA_002908085.1
	ITL638	Infection	No	Blood	GCA_002907685.1
	JAP25	Infection	No	Absess	GCA_002908075.1
	LRKNS009	Infection	No	Outbreak of linezolid resistant coagulase negative staphylococci	GCA_001622555.1
	LRKNS014	Infection	No	Outbreak of linezolid resistant coagulase negative staphylococci	GCA_001622575.1
	LRKNS017	Infection	No	Outbreak of linezolid resistant coagulase negative staphylococci	GCA_001622605.1
	LRKNS020	Infection	No	Outbreak of linezolid resistant coagulase negative staphylococci	GCA_001622625.1
	LRKNS026	Infection	No	Outbreak of linezolid resistant coagulase negative staphylococci	GCA_001622635.1
	LRKNS029	Infection	No	Outbreak of linezolid resistant coagulase negative staphylococci	GCA_001622665.1
	LRKNS037	Infection	No	Outbreak of linezolid resistant coagulase negative staphylococci	GCA_001622685.1
	LRKNS039	Infection	No	Outbreak of linezolid resistant coagulase negative staphylococci	GCA_001622695.1
	LRKNS046	Infection	No	Outbreak of linezolid resistant coagulase negative staphylococci	GCA_001622715.1
	LRKNS048	Infection	No	Outbreak of linezolid resistant coagulase negative staphylococci	GCA_001622785.1
	LRKNS050	Infection	No	Outbreak of linezolid resistant coagulase negative staphylococci	GCA_001622755.1
	LRKNS054	Infection	No	Outbreak of linezolid resistant coagulase negative staphylococci	GCA_001622805.1
	LRKNS056	Infection	No	Outbreak of linezolid resistant coagulase negative staphylococci	GCA_001622825.1
	LRKNS057	Infection	No	Outbreak of linezolid resistant coagulase negative staphylococci	GCA_001622835.1
	LRKNS059	Infection	No	Outbreak of linezolid resistant coagulase negative staphylococci	GCA_001622865.1
	LRKNS064	Infection	No	Outbreak of linezolid resistant coagulase negative staphylococci	GCA_001622455.1
	LRKNS068	Infection	No	Outbreak of linezolid resistant coagulase negative staphylococci	GCA_001622875.1
	LRKNS072	Infection	No	Outbreak of linezolid resistant coagulase negative staphylococci	GCA_001622905.1
	LRKNS073	Infection	No	Outbreak of linezolid resistant coagulase negative staphylococci	GCA_001658705.1
	LRKNS075	Infection	No	Outbreak of linezolid resistant coagulase negative staphylococci	GCA_001622485.1
	LRKNS076	Infection	No	Outbreak of linezolid resistant coagulase negative staphylococci	GCA_001622495.1
	LRKNS077	Infection	No	Outbreak of linezolid resistant coagulase negative staphylococci	GCA_001622525.1
	LRKNS080	Infection	No	Outbreak of linezolid resistant coagulase negative staphylococci	GCA_001658655.1
	LRKNS081	Infection	No	Outbreak of linezolid resistant coagulase negative staphylococci	GCA_001658625.1
	LRKNS082	Infection	No	Outbreak of linezolid resistant coagulase negative staphylococci	GCA_001658645.1
	LRKNS083	Infection	No	Outbreak of linezolid resistant coagulase negative staphylococci	GCA_001658835.1
	LRKNS084	Infection	No	Outbreak of linezolid resistant coagulase negative staphylococci	GCA_001622545.1
	LRKNS085	Infection	No	Outbreak of linezolid resistant coagulase negative staphylococci	GCA_001658785.1
	LRKNS086	Infection	No	Outbreak of linezolid resistant coagulase negative staphylococci	GCA_001658865.1
	LRKNS089	Infection	No	Outbreak of linezolid resistant coagulase negative staphylococci	GCA_001658725.1
	LRKNS092	Infection	No	Outbreak of linezolid resistant coagulase negative staphylococci	GCA_001658805.1
	LRKNS093	Infection	No	Outbreak of linezolid resistant coagulase negative staphylococci	GCA_001658815.1
	LRKNS111	Infection	No	Outbreak of linezolid resistant coagulase negative staphylococci	GCA_001662985.1
	LRKNS112	Infection	No	Outbreak of linezolid resistant coagulase negative staphylococci	GCA_001663025.1
	LRKNS113	Infection	No	Outbreak of linezolid resistant coagulase negative staphylococci	GCA_001663015.1
	LRKNS114	Infection	No	Outbreak of linezolid resistant coagulase negative staphylococci	GCA_001662145.1
	LRKNS115	Infection	No	Outbreak of linezolid resistant coagulase negative staphylococci	GCA_001662175.1
	LRKNS116	Infection	No	Outbreak of linezolid resistant coagulase negative staphylococci	GCA_001662165.1
	LRKNS117	Infection	No	Outbreak of linezolid resistant coagulase negative staphylococci	GCA_001662155.1
	LRKNS118	Infection	No	Outbreak of linezolid resistant coagulase negative staphylococci	GCA_001662225.1
	M0881	Infection	No	Blood	GCA_000362145.1
	MCO13	Infection	No	Blood	GCA_002908035.1
	MCO4	Infection	No	Abcess	GCA_002907665.1
	MEX104	Infection	No	Blood	GCA_002908015.1
	MEX130	Infection	No	Blood	GCA_002907615.1
	MEX28	Infection	No	Blood	GCA_002907605.1
	MEX39	Infection	No	Vaginal	GCA_002907585.1
	MEX54	Infection	No	Blood	GCA_002907995.1
	MEX86	Infection	No	Blood	GCA_002907555.1
	MIT 14-1777-C6	Infection	No	Stomach biopsy	GCA_002417645.1
	Mt1p16	Infection	No	Blood	GCA_001683645.1
	NGS-ED-1107	Infection	No	Blood	GCA_000966705.1
	NGS-ED-1109	Infection	No	Blood	GCA_000966715.1
	NGS-ED-1110	Infection	No	Blood	GCA_000966815.1
	NGS-ED-1111	Infection	No	Blood	GCA_000966755.1
	NGS-ED-1117	Infection	No	Blood	GCA_000966765.1
	NGS-ED-1118	Infection	No	Blood	GCA_000966775.1
	SE90	Infection	No	Blood, Benin	GCA_002749455.1
	SE95	Infection	No	Blood, Benin	GCA_002749515.1
	SH03_17	Infection	No	Bacteremia	GCA_002799485.1
	SH06_16	Infection	No	Bacteremia	GCA_002799505.1
	SH06_17	Infection	No	Bacteremia	GCA_002799565.1
	SH07_17	Infection	No	Bacteremia	GCA_002799425.1
	URU81	Infection	No	Wound	GCA_002907545.1
	URU91	Infection	No	Wound	GCA_002907505.1
